# Supplementary material for: Chemical profile changes during pile fermentation of Qingzhuan tea affect inhibition of α-amylase and lipase
Source: Sci Rep. 2020 Feb 26;10:3489. doi: 10.1038/s41598-020-60265-2 (PMC7044205; doi:10.1038/s41598-020-60265-2)
Supplement: Supplementary file 1 — Table S1. [file 41598_2020_60265_MOESM1_ESM.xlsx]

## Sheet: data
ID	Predicted Formula	Molecular Weight	RT [min]	ID	FL-1	FL-2	FL-3	FL-4	FL-5	RT-1	RT-2	RT-3	RT-4	RT-5	FT-1	FT-2	FT-3	FT-4	FT-5	ST-1	ST-2	ST-3	ST-4	ST-5	TT-1	TT-2	TT-3	TT-4	TT-5	A1-1	A1-2	A1-3	A1-4	A1-5	A3-1	A3-2	A3-3	A3-4	A3-5	QZT-1	QZT-2	QZT-3	QZT-4	QZT-5
1	C2 H4 N3 P	101.014	0.795	1	12.3533	13.6133	12.8082	14.2935	14.9341	9.57792	8.18654	8.60056	8.10419	6.69561	9.08255	8.22467	8.8596	9.15012	9.40735	12.4527	13.1357	12.9292	12.9661	12.1308	7.12392	7.63584	9.32367	7.61494	9.7691	7.07223	7.79716	8.28045	8.21421	8.09239	8.4397	8.69599	7.93473	8.71607	8.1936	10.6872	10.187	8.9554	8.81727	8.57738
2	C4 H7 N O2	101.047	0.892	2	47.6053	50	53.8299	55.6695	59.8698	36.6026	30.8053	30.2968	25.5737	20.7322	16.6797	16.2659	14.5825	18.6368	15.7715	18.4935	17.8466	19.4409	17.9151	17.2118	11.2538	11.545	12.3505	11.6223	10.9482	9.50706	14.4637	11.7559	13.2551	11.8557	11.7953	12.3082	11.027	13.4313	11.9371	13.885	16.1646	11.7581	12.7577	12.5644
3	C5 H13 N O	103.099	8.363	3	8.41592	9.17949	8.53127	8.06825	9.91836	5.22773	4.17921	6.0587	5.18635	4.0966	12.6985	12.4675	8.66266	12.2721	12.5105	55.7327	52.5503	47.0358	46.8961	48.9252	35.5594	25.2987	29.9272	27.6384	25.1921	10.4517	15.0855	17.1339	16.4368	22.5249	14.0428	12.122	15.0862	23.4811	20.7129	15.3808	17.8457	18.2664	14.9263	16.6784
4	C5 H13 N O	103.099	8.083	4	11.8742	18.2335	14.0119	15.1694	12.6765	7.81068	5.69826	6.81509	11.2657	5.47404	5.39049	6.11364	4.23555	6.08629	5.1549	51.651	37.1861	59.6183	39.2165	42.1639	11.6246	7.6467	9.2856	7.70134	6.85984	6.68854	9.05646	5.10993	5.28294	7.69511	3.47499	15.4792	10.2065	5.59171	7.97882	16.6504	5.4095	5.68622	7.66098	7.99795
5	C5 H13 N O	103.099	6.871	5	1.55925	1.22159	1.60903	6.269	6.87335	4.21749	3.37285	3.76604	0.960716	0.583444	9.55462	7.38602	7.40842	8.73729	8.66906	12.8514	11.9868	12.785	13.6401	11.6398	13.6216	17.2732	15.9274	15.0352	14.9762	9.62644	19.1323	15.9823	19.3895	15.6627	15.33	13.3315	14.5916	15.8332	15.4081	15.5222	12.4484	17.0961	16.6605	15.4296
6	C5 H13 N O	103.099	7.622	6	9.82058	10.7311	10.3652	16.7164	17.2072	9.85431	7.79253	10.0555	6.0277	5.23426	19.9183	17.324	11.9702	16.3847	17.5904	59.5232	52.8698	58.5031	57.0067	61.8057	40.9379	34.359	37.0007	32.8423	33.1334	18.3269	29.3756	37.6438	36.7415	33.3734	34.428	30.5066	35.2608	33.7006	33.4022	33.4718	38.3759	38.612	32.5378	33.2683
7	C5 H13 N O	103.099	7.026	7	4.02808	4.71015	4.79163	8.36205	9.07859	5.55627	4.282	5.68223	2.5306	1.88665	9.4266	8.29147	6.55781	7.7612	9.77529	30.8075	30.6506	33.3696	30.1939	28.6475	23.836	16.9557	20.2747	18.7734	18.0615	10.414	17.7541	24.6733	23.564	19.3674	18.648	20.0667	24.2674	17.0128	19.5478	20.875	28.6207	25.5747	22.3144	20.9072
8	C5 H13 N O	103.099	7.447	8	3.30569	3.4107	3.66742	13.9193	14.0454	8.57138	7.23589	7.46142	2.1471	1.74415	22.8529	20.7321	21.7477	21.2939	21.091	31.1711	33.0884	32.8254	32.14	33.718	28.9362	30.8682	35.6477	29.6808	29.4475	20.9337	36.7142	32.4	12.4008	28.5588	36.3136	24.6869	34.9098	37.8381	29.9526	37.0722	30.0501	31.3735	31.9788	30.3702
9	C5 H13 N O	103.099	8.158	9	4.25316	9.71424	5.33638	8.06557	11.508	6.85556	5.75577	5.65294	5.21469	4.40547	26.4193	20.9249	21.8234	22.8685	26.1467	13.4157	21.2844	12.904	23.6491	21.3228	32.5133	44.4009	42.9602	38.8257	41.2036	31.3521	47.7738	39.8098	41.6257	40.0517	45.4483	45.0567	35.6324	46.7728	40.9591	47.6863	41.8462	40.7358	43.2329	41.9988
10	C5 H13 N O	103.099	0.871	10	1610.06	1738.51	1631.05	1398.41	1504.76	887.546	689.211	818.455	1023.72	790.954	439.616	427.53	394.122	407.84	427.866	1089.4	1044.67	1064.72	1055.86	988.5	444.608	437.893	468.791	420.283	453.312	300.129	336.544	323.682	321.978	389.691	340.298	347.814	318.288	449.787	382.364	404.446	375.397	336.094	336.713	354.516
12	C6 H4 O2	108.021	0.897	12	40.5413	42.9975	43.2378	25.7999	24.1271	16.4352	13.9787	14.5829	25.0272	19.7119	7.1439	7.20007	5.92077	7.47187	6.23327	13.7063	13.6463	13.3795	13.0064	13.9606	7.04463	7.37807	8.91513	6.55099	8.15274	5.31198	7.67966	6.97662	6.82129	7.20346	6.31076	7.21092	7.37642	6.60554	7.10987	7.63017	7.63469	6.87303	6.18516	6.92354
13	C6 H7 N O	109.052	0.925	13	1.37917	1.20335	2.70094	3.08931	3.96434	2.24009	2.01074	2.19389	1.18512	0.816481	6.52101	4.71239	5.68545	5.92367	5.82235	17.0805	14.4149	18.0348	17.3802	16.0094	11.422	11.8332	12.054	11.5202	11.5485	7.71402	8.42468	8.10051	8.2769	10.0993	8.35817	11.3672	10.2917	12.055	10.219	10.8427	10.954	9.26099	9.28331	9.66053
14		109.064	3.651	14	23.0365	25.3356	18.6817	22.3879	27.5911	16.418	9.8695	17.9719	11.8668	13.5013	26.1432	22.3746	23.3757	24.1622	20.6415	18.7769	19.5369	19.4751	22.2734	22.1752	14.9301	15.9016	16.7154	12.3268	19.4324	10.3993	12.2265	15.7475	13.4593	14.571	17.7584	9.70525	13.2407	14.4433	14.347	22.6024	11.8839	21.5388	17.3899	14.9509
15		110.037	0.899	15	54.1795	54.8456	57.4844	48.34	44.5842	28.6088	25.3297	28.6841	29.4994	24.7563	56.4809	52.2425	53.3044	61.4404	58.6742	48.8446	45.8817	53.9782	52.8842	50.0555	33.6253	33.8711	34.2274	31.7843	34.2317	27.05	31.6098	28.7631	29.9051	31.6742	29.4531	26.5743	24.2724	33.0538	30.7211	30.3977	30.9204	26.3044	25.4965	29.014
16	C4 H5 N3 O	111.043	0.903	16	19.2988	20.6827	20.9131	14.2419	16.0954	10.9474	7.37743	8.99128	13.1564	10.0177	123.242	112.878	113.015	117.385	116.019	121.271	114.576	119.53	116.132	113.924	67.8587	76.1049	76.6782	72.9085	73.5322	69.7283	73.2124	72.449	75.5885	73.1179	74.2629	60.5812	60.44	77.7224	71.7275	74.4759	66.9133	65.3732	67.0558	70.1891
17		111.959	0.799	17	167.052	172.024	163.886	86.2719	93.0801	58.1415	43.6844	51.7155	98.8545	80.7053	47.5338	46.0949	48.8683	47.3564	47.6131	65.1926	69.2472	66.4978	69.3731	66.6295	35.4485	46.4201	48.6068	42.6029	51.748	41.3276	48.2422	47.5157	45.4764	45.2653	50.7368	49.8858	44.5226	51.864	46.4045	55.6229	49.2711	45.6785	46.1846	47.7141
18	C6 H5 Cl	112.007	3.701	18	7.65244	6.67953	10.6593	7.99746	8.70401	12.2658	11.5353	11.5014	10.477	10.0397	11.4303	10.1122	8.61458	10.433	10.6861	13.9687	13.2185	9.5626	11.4559	9.16765	9.9433	11.3468	10.8302	12.342	9.16516	10.9947	8.90548	9.68893	10.059	10.364	10.2112	10.4853	12.6415	11.7396	10.6227	10.7096	8.88461	8.73721	11.8312	10.4196
19	C4 H4 N2 O2	112.027	0.931	19	22.882	20.8005	24.0636	27.7324	23.3512	14.4448	10.7181	11.6212	14.3947	10.5888	51.4052	49.3175	49.4505	50.4762	52.8101	104.537	103.507	106.527	106.066	96.8717	53.1087	58.6609	63.3854	57.2683	59.7842	43.6217	48.5249	47.7454	46.5636	53.1848	48.9792	43.2495	42.8351	67.7054	52.4727	52.4982	47.4352	45.9689	44.0468	48.9165
20	C4 H4 N2 O2	112.027	1.201	20	8.54352	8.86714	8.48786	7.67602	7.24474	4.43048	3.69607	3.77698	4.63559	4.10977	21.2893	22.504	21.8816	23.4557	23.9522	47.3229	44.528	45.6874	44.9485	43.0469	24.5415	29.3815	30.5592	25.1486	28.8529	24.076	24.7267	24.4664	25.1171	26.3189	24.6834	23.5586	22.1071	29.9344	25.9623	25.1192	22.7293	22.3694	22.0291	24.5141
23	C5 H7 N O2	113.047	0.938	23	7.42437	7.30981	7.24822	7.03842	5.94602	4.174	2.49092	3.3812	5.14343	3.10298	11.5498	11.2658	10.2608	12.3487	11.4154	20.0702	20.0157	22.3925	24.7751	19.0973	12.2311	12.5225	15.1214	12.0643	14.3816	11.9291	12.3808	12.287	12.5257	12.8271	12.8836	13.9537	13.2631	15.5932	13.1403	16.3358	16.114	13.8155	13.9314	13.6415
24	C5 H7 N O2	113.047	1.202	24	0.734054	0.771727	0.791265	0.50683	0.568109	0.32106	0.273069	0.312347	0.742256	0.471954	5.5085	5.33069	4.789	5.62206	5.96591	12.9138	13.2833	13.191	12.4299	11.7267	6.43687	7.86592	8.50465	6.97365	7.77885	6.81177	7.07462	6.96948	7.05311	7.27432	7.23233	6.56728	6.37435	8.02993	7.21051	6.90667	6.6668	6.6303	6.46647	6.94771
25	C6 H11 N O	113.084	0.935	25	22.9145	27.2411	22.1758	32.7333	29.7001	17.8958	13.7905	18.922	15.2069	12.3408	16.259	15.5815	14.2086	15.9227	14.4925	26.0754	29.1333	27.4275	25.8861	26.9578	15.2973	17.9198	15.2535	13.8979	15.7084	9.08401	20.8867	13.4484	14.9871	15.1648	18.837	16.0894	16.5838	16.7936	15.7108	15.3029	12.9003	14.7986	16.3359	15.4945
26	C6 H11 N O	113.084	1.548	26	6.76337	6.88743	0.75131	106.722	80.9425	58.3638	33.7279	52.6831	0.254912	0.187587	22.8494	21.8367	19.8159	26.0545	21.9096	66.5902	63.112	70.691	73.8881	68.5281	27.3619	19.8257	26.0732	16.5142	25.8894	10.8284	15.3311	13.2597	14.3314	18.8239	14.8806	18.7074	18.3895	27.0252	19.0887	20.6997	12.565	15.1085	15.4466	16.749
27	C6 H11 N O	113.084	3.336	27	4.01977	3.61719	3.96633	29.7335	32.9487	19.4884	16.8767	25.6328	2.36677	1.60964	5.70222	5.03834	5.20295	5.42826	5.58639	0.763018	0.629035	0.975055	0.984082	0.882138	2.5601	2.97133	3.35228	2.58527	3.9207	1.91887	2.19608	1.73407	1.75393	2.55474	1.70784	1.9128	1.69796	4.53589	2.5287	1.85465	1.72956	1.7377	1.66532	2.10915
28	C5 H9 N O2	115.063	0.877	28	123.731	143.519	135.162	102.13	117.596	71.7271	55.2762	67.7769	34.6926	59.4545	38.1056	34.1147	35.3896	35.6771	37.7928	49.6742	50.1073	52.2744	50.8853	46.9417	37.0678	39.5701	44.1625	39.3377	44.8747	34.1886	41.6848	38.9072	38.6863	39.8311	42.8606	40.6852	40.7379	44.8216	40.5297	46.4547	43.6784	42.726	40.2913	41.1488
29	C5 H9 N O2	115.063	0.916	29	123.731	143.519	135.162	102.13	117.596	71.7271	55.2762	67.7769	34.6926	59.4545	38.1056	34.1147	35.3896	35.6771	37.7928	49.6742	50.1073	52.2744	50.8853	46.9417	37.0678	39.5701	44.1625	39.3377	44.8747	34.1886	41.6848	38.9072	38.6863	39.8311	42.8606	40.6852	40.7379	44.8216	40.5297	46.4547	43.6784	42.726	40.2913	41.1488
30	C5 H9 N O2	115.063	1.205	30	6.7502	7.23691	6.90446	1.6283	2.52184	1.19966	1.21775	1.80091	4.20283	3.04727	6.22656	6.39367	6.11646	6.80119	7.5323	8.18747	7.68326	7.67875	7.36606	7.3383	6.64207	8.56596	8.26221	7.63401	8.637	6.72643	8.29827	7.86491	8.6239	7.9172	9.10023	8.79586	8.36342	9.51105	8.21018	9.21501	8.66705	9.02195	8.15879	8.46245
31		115.064	1.204	31	8.47471	10.6178	9.36428	5.44051	4.93124	2.69454	2.39041	2.66195	6.98161	4.46753	1.88161	1.45634	1.50803	1.6871	1.81777	1.15351	1.21129	1.49904	1.26628	1.41838	0.79668	1.29882	1.31411	0.817052	1.44236	1.20482	1.41988	1.33923	1.28547	1.21316	1.28749	1.02809	0.915021	1.31567	1.19128	1.14189	1.11733	0.934027	0.920377	1.16527
32		115.064	0.935	32	63.9058	60.812	65.1354	23.2595	24.2175	14.2421	11.0184	14.3696	39.0793	30.5861	10.2142	9.12174	8.52924	9.24232	8.58887	11.3489	11.7453	12.9854	12.0773	12.0199	6.68145	8.24481	8.42795	7.61968	8.53153	6.85128	8.43163	8.61901	7.79949	7.91187	8.08017	6.72374	6.35537	9.43902	7.83693	8.05033	7.94661	6.77896	6.95459	7.6985
33		116.049	3.713	33	4823.97	5080.47	4972.22	4070.99	4661.43	2697.64	2150.24	2584.76	2622.71	2156.41	449.226	383.678	423.773	415.701	453.638	149.787	153.935	162.034	155.109	150.651	325.905	362.489	395.771	378.839	387.452	464.284	477.857	478.657	472.428	415.965	473.441	527.451	456.459	428.183	431.799	486.345	481.915	425.034	455.342	462.512
34	C8 H7 N	117.057	3.697	34	1063.47	1065.28	1048.48	1106.98	1078.36	1083.21	1093.94	1072.48	1068.99	1101	1075.47	1095.58	1077.58	1062.76	1051.33	1079.15	1106.18	1094.99	1078.61	1065.52	1105.71	1079.79	1132.56	1108.68	1084.3	1151.93	1116.84	1092.27	1157.99	1114.45	1122.15	1145.73	1114.27	1099.6	1116.16	1187.06	1095.5	1115.35	1137.01	1126.16
35	C8 H7 N	117.058	3.489	35	23.5081	28.1801	23.329	31.9197	35.5478	22.451	16.5826	21.7893	13.5859	11.4586	2.262	2.01089	1.86912	2.07807	1.93366	0.836457	1.09184	1.07623	0.925363	0.820569	1.38916	1.20038	1.48716	1.14829	1.0015	0.639779	0.896356	1.10353	1.05355	1.10219	1.17786	0.915708	1.01191	1.25798	1.09895	1.19415	0.730779	0.84434	0.86829	0.992526
36	C5 H11 N O2	117.079	0.898	36	475.402	550.461	539.619	1320.06	1175.77	783.918	623.561	704.052	289.988	247.896	2204.96	2074.98	2095.15	2208.92	2193.72	1390.48	1433.59	1447.13	1366.46	1339.85	1775.78	1906.84	2074.63	1906.19	1954.85	1717.26	2043.12	2102.74	1936.13	1935.28	2082.03	1890.13	1863.12	2006.25	1942.45	2170.53	2081.32	1907.29	1917.29	1971.07
37	C8 H6 O	118.041	3.748	37	18.8635	17.9492	19.2291	21.7228	19.9476	11.1137	8.44637	10.6001	9.01642	8.19762	16.0114	12.2146	13.6404	11.7438	13.1644	9.58091	9.77413	10.1626	10.3034	9.39865	9.28386	10.2188	10.6122	9.65405	10.096	9.99673	11.1097	10.5258	10.798	10.255	10.8786	9.73023	9.23579	10.9667	10.2401	10.8642	9.01942	8.10662	8.47367	10.0143
38	C8 H6 O	118.042	3.966	38	19.2649	70.1953	46.1508	23.5194	26.978	13.3661	11.3623	11.7647	10.7398	7.78995	10.0746	5.74369	8.27353	8.61122	9.9069	8.65544	8.92909	9.40215	9.28953	9.01555	5.65494	6.33864	6.76979	6.97123	6.97504	8.67815	10.7425	10.2859	11.2733	8.18773	9.91679	9.37834	9.55889	7.76557	8.46406	10.0238	9.79086	9.69407	9.21397	9.49814
39	C8 H6 O	118.042	3.568	39	12.3943	14.7299	11.9065	20.6194	20.9483	13.264	9.30016	12.3334	8.38865	6.09892	13.1955	10.949	11.2053	12.4635	12.3318	7.99976	8.1485	9.04364	7.75911	7.2797	6.80362	8.26476	8.72497	7.58444	7.87843	7.67336	9.57132	8.81214	9.39337	8.30071	9.65927	7.45459	8.04327	8.55421	8.33703	8.0373	7.88906	7.2144	7.3759	8.30828
40		118.065	3.697	40	756.446	780.399	769.904	788.013	788.97	795.146	789.903	768.371	794.143	781.501	774.595	799.29	785.839	779.795	750.868	782.373	791.379	771.622	767.456	765.503	790.243	782.71	768.594	801.906	766.241	803.565	776.58	782.207	816.256	787.589	841.884	816.117	788.271	772.521	792.477	827.576	774.073	788.16	803.918	797.942
41	C9 H10	118.078	6.507	41	26.5829	36.019	14.3324	23.1037	28.8984	15.5122	12.4588	14.2701	18.1529	12.1098	18.3933	21.8408	20.0812	23.5007	22.4297	17.9336	29.61	27.6647	15.6968	17.6469	15.3904	20.5542	16.8585	19.0605	15.4572	10.7734	29.6879	21.5192	16.0735	18.375	19.6364	16.0394	15.6306	14.0329	17.7921	22.7666	21.6759	13.9964	17.873	18.2766
42	C9 H10	118.078	6.78	42	5.34072	10.1893	2.10839	3.87282	8.47517	2.08851	1.41527	0.73471	0.69859	0.616958	2.12397	4.10043	4.03663	3.66011	0.923363	0.645562	13.3053	6.9676	0.739192	0.98825	1.8701	3.35714	0.761973	2.19225	1.61312	1.70096	14.4559	2.07413	1.76519	3.31008	6.84148	1.39871	2.1625	1.17086	3.19103	9.68156	0.909893	2.32851	5.65905	4.04642
43	C2 H5 N3 O S	119.016	0.781	43	50.77	61.2541	51.2031	31.9632	68.9655	24.0802	23.7623	26.0971	34.4821	24.2318	6.45458	6.29744	6.01276	6.71439	6.19557	17.659	16.3301	16.2408	17.6394	18.17	8.41922	7.62105	9.106	8.5894	8.77097	8.36943	10.239	12.3746	11.4853	9.44166	10.4599	8.08588	11.0254	9.86295	9.56076	9.94974	10.0124	10.6395	8.70344	10.015
44	C4 H9 N O3	119.058	0.89	44	66.1122	77.925	75.4439	70.344	76.2687	46.8043	38.7689	45.1774	40.204	32.0547	21.4157	19.1991	17.6704	22.2733	19.9158	30.5552	29.5465	31.143	30.4961	29.6031	17.41	18.9808	19.9667	17.7121	19.1144	13.6623	19.4825	17.4859	18.0539	17.9854	16.2972	17.4016	17.3816	22.3403	18.091	21.3123	23.8569	16.7992	18.1711	18.4515
45	C8 H9 N	119.073	2.17	45	159.915	145.408	98.3238	117.125	183.445	67.0614	57.4509	63.8976	75.5439	69.3249	12.7258	14.6214	18.0314	11.8398	13.9333	18.6602	17.6979	19.8171	19.3368	17.2232	13.6533	0.155486	9.76375	4.90461	3.61835	0.535483	0.54472	0.550263	0.544108	3.80779	0.541025	0.476619	0.400225	3.36698	3.06162	0.498036	0.47325	0.289494	0.404379	1.10671
46	C8 H9 N	119.073	2.128	46	159.915	34.1834	51.869	35.0649	183.445	29.0989	23.0066	119.341	109.83	69.3249	12.7323	14.6411	19.4261	14.8725	15.9707	26.5933	22.0659	12.5528	21.7014	19.2073	10.9457	11.3529	11.7452	11.254	11.2427	0.642406	2.25856	1.60483	1.07076	6.9019	2.4601	0.821177	1.02089	11.4762	6.05695	0.812507	0.376212	0.4854	0.430413	2.60131
47		121.917	0.846	47	62.8704	71.8854	66.5646	74.5132	74.2015	43.7581	33.7777	47.4708	40.9862	30.3335	58.8162	54.7863	47.849	52.566	61.1899	60.7519	59.0724	62.0362	62.6278	59.1402	52.5309	52.8057	62.1577	53.477	63.3701	63.5192	67.7669	73.5142	69.5627	62.0782	70.5987	67.0105	69.8014	63.2216	63.6725	78.0353	83.7044	74.2864	71.4246	69.8712
48	C2 H6 N2 O4	122.033	0.793	48	156.331	171.544	158.697	173.281	172.991	124.722	97.4045	111.344	89.376	65.0902	115.716	104.128	112.09	106.303	112.331	144.135	163.586	153.367	157.317	144.761	87.4519	98.8178	67.2123	95.5405	118.183	93.5582	96.1422	97.8649	97.5614	94.7036	100.414	103.505	94.0102	106.148	96.5081	110.243	119.633	103.96	109.369	101.687
49	C7 H6 O2	122.036	3.44	49	97.9463	24.4752	93.6625	89.605	99.4777	13.3663	50.8135	13.2462	51.4812	46.9387	17.2286	15.1527	16.4884	15.9884	18.1574	0.710151	1.11774	1.34397	1.10908	0.993713	6.39725	8.83397	9.26196	7.91349	9.32315	12.0143	12.3494	12.5728	12.4371	10.1226	12.9078	13.7433	13.5789	10.7015	10.8684	12.7233	13.0433	11.6686	12.7678	12.2499
50	C7 H6 O2	122.036	3.89	50	1500.51	1721.47	1593.92	1488.35	1672.95	992.136	798	921.742	918.345	765.087	103.377	86.7263	92.5067	98.5546	101.73	33.5022	37.9431	38.3291	34.8465	32.2545	81.2681	91.1676	108.117	94.2434	102.207	108.279	112.748	115.727	115.21	103.219	119.65	113.359	115.657	105.865	106.194	118.452	110.436	96.1573	106.538	110.535
52	C7 H6 O2	122.036	3.716	52	260.435	266.927	253.05	254.178	255.359	153.935	118.741	146.013	153.642	119.462	37.3003	29.3928	29.6853	32.6605	32.4171	2.48217	2.59586	2.83043	2.6585	2.61126	17.2464	20.961	24.4357	20.3863	20.5442	23.8118	31.0694	28.1664	29.0277	23.961	35.2635	31.1057	33.1678	23.0735	25.8729	36.8247	28.5542	27.339	31.0401	29.1627
53	C7 H6 O2	122.036	4.011	53	59.7622	64.7228	67.239	60.4781	69.091	43.6664	32.4256	40.8195	37.3939	30.5957	14.2767	9.87599	9.77422	14.2245	12.3044	2.11699	2.44255	2.80806	1.84414	2.12203	6.4819	7.8455	7.84232	7.28695	8.12492	5.20578	6.5035	6.19276	6.85074	6.92604	6.93106	6.29605	6.10407	8.99896	6.97075	6.71971	6.48117	5.87849	6.37807	6.60266
54	C6 H6 N2 O	122.048	0.891	54	76.1672	25.9057	76.4002	34.3054	40.8958	25.299	20.2873	21.2194	41.0887	34.1937	3.95908	3.82772	4.34706	4.10706	3.9601	15.5874	14.7855	15.8769	15.3642	13.0291	3.35252	3.60157	3.76731	3.23336	3.38641	1.60712	2.37454	1.13775	1.83096	2.69906	1.46857	2.29841	2.28639	3.6294	2.61953	2.83622	1.41037	1.78299	2.34458	2.16613
55	C6 H6 N2 O	122.048	1.204	55	22.9073	24.5768	23.8614	5.80268	6.56097	3.85269	3.15979	4.02053	14.239	11.0517	1.70767	1.55583	1.49533	1.87875	1.94165	7.71717	7.35169	7.82692	7.7606	7.11346	1.53776	2.22214	2.05212	1.85655	2.18718	1.72355	2.07142	1.97032	1.89122	1.94581	1.87161	2.18933	2.24464	2.48343	2.01765	2.37695	2.53077	1.95711	2.18912	2.10449
56	C6 H5 N O2	123.032	0.918	56	147.309	173.521	161.098	163.214	176.558	102.921	94.3212	106.402	85.1706	72.8685	180.78	160.929	154.536	169.58	177.287	117.566	123.444	114.982	111.05	119.67	115.258	39.7325	137.052	87.2624	124.68	132.666	136.822	137.032	139.593	116.677	141.315	136.715	140.9	132.592	122.735	120.395	131.556	143.189	141.229	133.815
57	C6 H5 N O2	123.032	1.202	57	1.97374	1.87436	1.81186	8.47318	9.02348	5.10942	4.85637	5.61688	1.0668	0.827536	53.9244	55.4124	48.5135	53.4018	53.3512	30.5984	29.6005	32.2051	33.2895	30.5867	35.5713	41.9038	44.6799	40.2489	45.8113	48.8912	53.8044	54.9315	57.0798	46.9913	57.5655	62.3767	59.5888	47.8153	49.8043	63.5201	60.3813	58.1263	56.8844	55.5544
58	C7 H9 N O	123.068	0.93	58	3.44134	4.32757	3.246	4.75935	4.44618	2.98045	2.02037	2.72388	1.38986	1.39656	11.9339	11.4199	10.8731	10.8836	10.9363	54.2837	52.8548	53.4223	53.5241	50.3528	22.1032	27.0094	27.3934	23.7019	25.039	18.825	19.2623	19.5537	19.2844	22.4636	19.991	21.3285	20.0179	26.9605	22.3524	23.0541	20.2892	19.654	19.214	20.875
59	C7 H9 N O	123.068	1.203	59	0.614574	0.729459	0.45232	0.672919	0.559146	0.321391	0.508944	0.364213	0.232883	0.146717	2.72148	2.42915	2.19463	2.62961	2.52796	10.4659	10.4176	11.8852	12.6525	10.6274	4.65184	5.50531	5.47768	4.88885	5.35591	3.35812	4.52403	4.6634	4.24674	4.74132	4.05766	4.48843	3.89649	5.72135	4.68408	4.78057	4.26602	3.8892	4.42856	4.41043
60	C6 H9 N3	123.079	13.651	60	13.8443	8.39226	14.4964	14.0557	14.2158	8.8498	3.64692	7.66011	7.6394	6.24046	11.2721	11.2483	13.7797	10.8866	12.3734	10.5041	8.99065	10.2941	11.1981	10.0804	10.0823	9.74695	9.83762	10.2457	9.36027	5.37145	9.78142	9.58114	8.61953	9.18072	0.69131	9.77924	8.31598	9.92306	8.60834	1.15379	0.418459	8.26228	9.10902	7.05684
61	C7 H5 Cl	124.007	3.682	61	6.80841	7.4755	4.94752	10.0726	8.53187	9.76551	12.2868	10.2313	10.5065	9.90083	9.73162	11.4506	10.4099	9.17032	10.778	10.5432	11.6016	12.1565	14.8354	12.5063	9.49513	10.5107	9.86594	9.94453	9.24626	11.3167	10.6553	11.461	10.7163	10.3569	12.578	9.6315	9.35655	8.38387	10.2513	9.96902	7.63123	7.54308	6.71654	9.75481
62	C8 H12 O	124.088	4.174	62	3.00428	4.83714	4.32837	1.52098	1.15766	0.914958	0.588768	0.695691	1.79865	1.63587	2.2979	2.05662	2.23966	2.11894	2.53469	2.94351	2.95348	3.14148	2.99279	2.85522	1.98653	2.14204	2.59273	2.48602	2.34957	0.877347	1.30672	1.2175	1.44877	1.82302	1.44426	1.49734	1.3141	2.47557	1.78297	1.43649	1.08379	1.28539	1.26478	1.447
63		124.979	0.795	63	66.932	66.072	61.8467	49.627	49.8298	31.036	25.389	32.9317	38.9034	27.0962	32.7069	30.0842	25.7483	25.9562	32.075	37.2222	36.6811	36.1601	37.7903	34.9508	34.5343	30.7133	32.7134	34.4786	36.8379	22.0773	33.2172	37.8246	33.8761	32.9192	29.1566	24.2587	37.3204	33.5146	32.3887	26.7952	36.947	35.1469	37.8286	32.3765
64	C6 H7 N O2	125.047	0.928	64	7.95168	9.65262	8.86761	6.27714	5.6604	4.43476	3.23229	4.10019	5.03042	4.1355	7.88303	7.29034	6.69324	8.26525	7.96757	23.0628	22.4173	25.3889	25.9016	24.0642	10.6917	10.2363	11.4849	9.92494	10.5776	8.84169	11.084	11.613	10.3664	10.5356	11.3829	9.86494	10.8598	11.5557	10.6442	11.8933	9.75116	9.94661	10.1746	10.6081
65	C5 H7 N3 O	125.058	0.931	65	4.90607	6.09231	6.12218	5.01562	4.87374	2.64647	2.4755	3.29759	3.82451	2.27386	33.9614	33.5227	30.0697	32.7047	31.074	26.0595	27.4997	30.6302	29.6246	26.9298	17.7961	22.5906	21.9493	19.1145	21.5249	13.0161	19.5328	16.9261	19.5541	19.1116	17.8269	15.5149	15.0415	23.3457	18.7747	18.5214	16.6694	18.7589	15.7918	17.7418
66	C5 H7 N3 O	125.058	1.201	66	0.338471	0.356148	0.374832	0.449188	0.503497	0.363384	0.242012	0.276824	0.207948	0.153018	9.19779	7.93372	8.36272	8.32117	8.6885	6.26104	6.02202	5.73923	5.94586	5.57738	3.77046	4.78291	5.06263	4.08678	5.2084	4.15562	4.33115	4.44817	4.43158	4.4753	4.62369	4.30508	3.73977	5.64702	4.5049	4.72461	4.08094	4.20133	3.94924	4.40131
67	C6 H6 O3	126.031	3.124	67	8.98884	11.024	9.13223	4.35679	5.7697	4.66874	2.99125	2.65084	7.37248	4.85887	2.65824	3.07428	2.67732	2.66068	2.87425	68.7159	63.5541	64.1747	65.7581	62.8575	11.5077	10.9538	12.2905	10.3173	11.4741	2.84852	4.17926	3.79739	5.1254	8.05489	3.5485	3.509	3.28856	11.0258	7.28005	3.78642	3.83208	3.22001	2.59106	4.7205
68	C6 H6 O3	126.031	0.897	68	59.9896	219.001	221.777	120.299	121.589	76.7072	62.0205	70.1502	120.197	96.7556	32.9243	31.2011	28.7207	29.7958	30.6418	67.4492	59.8098	71.5589	61.6406	62.4692	28.2383	30.1221	34.2859	28.5194	32.2718	20.658	30.2732	26.1558	26.932	28.6063	29.821	27.545	27.9771	32.8044	28.8722	31.0313	30.5975	30.3968	26.0917	28.4116
69	C6 H6 O3	126.031	1.412	69	17.9598	19.8232	14.3573	20.398	23.5819	15.215	10.7155	14.5709	8.62174	9.1233	55.449	53.9861	27.025	50.1134	53.7333	28.4435	152.181	55.0733	44.8592	124.235	43.9836	50.8242	57.2279	19.5244	12.6422	29.5596	44.4572	47.7501	22.6989	36.5187	38.848	43.8715	47.3285	70.3544	40.3992	48.7034	15.3381	15.7361	17.2825	37.0604
71	C5 H6 N2 O2	126.043	1.353	71	1.87318	1.54934	1.9804	7.0205	7.08247	4.07409	3.48714	3.94424	0.713684	0.852545	38.9153	37.1427	37.5129	40.1799	41.4285	31.0498	29.018	26.1919	27.0429	26.1956	34.194	33.9177	41.8115	36.4168	39.8479	41.6321	43.0794	45.4916	43.7031	40.0105	44.0443	50.3699	48.8398	40.8555	41.7296	52.6041	46.7756	43.6077	46.3845	44.9377
72	C5 H6 N2 O2	126.043	1.735	72	1.79418	1.83019	1.90837	2.026	1.75868	0.337992	1.04006	1.26879	1.26102	0.862198	16.6401	17.0015	30.1483	18.5368	17.8678	36.7613	44.1717	28.8198	50.1471	63.743	18.2391	29.0778	23.724	22.2595	23.6992	21.8689	30.083	19.3561	19.8633	23.1301	28.5752	20.0996	31.6141	19.4395	23.645	25.2268	35.7175	19.887	17.0663	23.9694
73		127.012	0.794	73	471.448	516.115	478.996	572.777	597.231	394.402	293.281	374.609	293.019	221.156	326.015	301.709	325.701	333.578	334.957	494.626	487.219	501.909	518.494	489.615	249.631	278.432	315.223	249.627	352.839	277.669	285.236	290.282	285.982	287.214	294	293.408	291.755	316.366	290.547	345.178	338.859	277.648	278.65	296.628
74	C6 H9 N O2	127.063	2.776	74	1.40375	3.14105	2.2948	3.32635	4.46874	1.8111	2.041	1.77647	1.01378	0.974047	44.9236	54.9271	45.5096	60.8314	49.24	43.2461	47.9381	37.5922	54.0655	49.0346	32.3358	39.6765	35.5827	42.788	24.7511	9.25279	20.5399	17.1777	14.3451	26.2722	19.8385	29.8295	26.6721	35.9515	26.7867	23.6425	24.8325	16.4224	14.5519	21.8654
75	C6 H9 N O2	127.063	1.211	75	3.48375	3.44277	3.23019	8.20298	8.6416	4.66804	3.95925	4.33394	1.80945	1.65205	14.5114	12.7605	13.4469	14.1632	13.6663	5.08308	6.25207	5.41135	5.8098	5.56777	10.8333	10.8848	11.5728	10.1814	10.9618	11.8987	12.5995	12.1709	12.3367	11.4933	12.1615	13.5325	12.5322	11.9065	11.7904	13.4089	13.6344	12.1928	12.0011	12.4042
76	C6 H9 N O2	127.063	0.937	76	13.4299	15.5718	14.0677	18.1027	18.4013	11.0604	6.41296	13.8501	9.07831	6.56586	19.7813	19.441	16.8804	19.6806	20.7279	22.6836	21.1849	21.8978	22.5582	20.4655	17.4926	17.4473	21.6837	17.1262	19.6691	13.4	23.1482	17.3747	19.8748	18.5796	21.7079	17.6499	21.1626	18.3889	18.9075	23.487	23.141	19.778	21.8222	19.8873
77	C6 H9 N O2	127.063	1.614	77	4.99925	3.91786	4.22777	33.0016	49.5525	19.0442	24.3806	31.1094	4.4836	1.94637	22.7745	18.9943	20.409	20.4206	21.3616	7.33522	6.97506	6.99719	8.61639	6.12866	27.3052	19.7639	24.4078	20.6363	25.6148	23.1511	28.9534	26.6325	31.5877	25.3392	27.5821	39.6649	32.3716	20.801	26.7008	32.1302	26.8808	28.9927	24.6938	28.2487
78		128.012	0.794	78	60.8054	65.3789	60.1319	71.9453	75.0919	49.0013	36.9392	47.4352	37.8267	28.2384	40.9094	38.2819	41.0459	40.6253	41.8702	62.219	60.904	64.0532	62.5632	61.1634	31.5237	34.6915	39.092	31.865	44.2026	33.8411	35.2612	36.6088	35.2002	35.8096	36.1062	36.369	36.7344	38.6633	36.1406	43.3195	42.9005	34.8357	33.5614	36.8108
79	C6 H8 O3	128.047	0.907	79	91.2224	97.2098	118.142	78.2543	71.8899	45.8234	39.0514	45.7232	53.3149	49.8726	152.816	138.4	142.322	154.702	156.741	99.6089	106.758	120.937	116.958	95.363	72.1305	72.3012	73.0009	71.0213	71.8533	50.7755	65.1723	57.0132	60.0936	65.9291	61.1716	55.7981	51.1911	71.7338	64.2275	69.3081	62.0361	53.3547	58.5449	60.4535
80	C6 H12 N2 O	128.095	1.202	80	30.7867	36.1752	33.8302	92.671	103.593	60.5435	49.5823	57.9278	21.4614	16.0013	2.80987	2.43545	2.39574	2.78624	2.88455	1.71183	1.729	1.79637	1.97443	1.91971	1.89518	2.16714	2.3992	2.09332	2.08114	2.18642	2.63136	2.443	2.53178	2.26984	2.61405	2.94984	2.48232	2.22454	2.35494	2.93009	2.70868	2.18573	2.34317	2.4897
81	C6 H12 N2 O	128.095	0.933	81	126.247	149.361	135.918	289.792	326.451	187.055	153.104	193.055	84.2237	58.5754	11.8003	11.0798	10.7388	12.2989	11.5214	10.0678	9.59115	10.4915	10.5264	9.44289	8.49715	9.35514	10.6474	9.40934	9.95949	9.79278	11.3078	11.6303	10.8953	10.1661	11.9693	10.1423	9.91283	9.92041	10.2575	10.8478	11.2383	10.3837	9.99569	10.6043
82	C3 H3 N3 O S	129	0.789	82	22.8126	18.1225	14.4452	31.8244	22.3011	8.10184	9.89292	11.4511	10.5795	11.1387	4.87234	5.0956	5.28004	5.21418	5.08005	14.5586	16.1111	15.1672	16.8763	12.7543	5.18229	5.21545	5.70658	4.74213	4.88311	3.30249	4.17831	4.79714	3.87643	4.65377	4.25906	3.31668	2.92509	4.83049	4.41922	4.62399	3.56225	3.6971	2.86628	3.95059
83	C3 H4 N3 O P	129.009	0.794	83	69.0224	74.0344	70.2097	81.8426	87.0346	56.1158	43.0142	54.0784	43.0065	32.6735	47.6577	43.6728	46.5713	47.0115	48.8969	70.9139	69.7688	72.5138	74.9388	70.8111	36.1817	39.8888	45.4911	35.9213	51.788	39.5894	41.6223	40.8092	41.6165	41.4342	41.985	42.5268	41.7098	45.0903	41.8325	49.1296	48.2183	40.009	38.2124	42.4132
84	C5 H7 N O3	129.042	1.203	84	47.3944	52.5716	51.2165	83.9633	90.3243	55.1462	46.6735	52.3219	30.3344	23.6789	60.7137	58.1521	55.7435	59.8111	62.3591	245.599	232.688	249.054	243.233	239.711	77.8213	84.5865	87.9598	74.515	84.2048	56.0276	66.542	62.3363	69.4012	73.7105	65.9764	68.0549	65.7145	89.7452	73.3283	73.0476	75.2465	61.6009	63.0041	68.8383
86	C6 H11 N O2	129.079	1.672	86	169.608	112.898	110.395	795.496	652.953	91.0327	225.404	278.83	100.737	80.757	138.882	96.0657	118.367	108.093	144.522	89.3258	91.5554	25.557	65.9183	59.203	70.0394	16.7269	74.9935	62.0156	69.5927	57.2599	23.4302	89.7166	86.4544	61.1366	76.1158	115.23	96.9601	16.4151	65.4347	102.731	96.6384	71.4412	42.4189	71.5273
87	C6 H11 N O2	129.079	1.203	87	9.39611	11.2251	10.3786	16.351	16.3639	9.76195	7.50164	8.5488	5.80518	4.89248	5.1011	4.25699	3.84795	4.80648	4.67359	4.23539	5.05914	12.4648	12.4681	10.5256	5.8217	5.99413	6.69942	5.37179	6.68027	5.2709	5.58228	5.83507	5.48246	5.85978	5.6235	6.09635	5.03809	6.41663	5.84089	5.74865	5.61605	5.20096	5.31118	5.63734
88	C6 H11 N O2	129.079	0.931	88	87.8731	92.049	85.203	95.0165	105.645	63.9753	52.7808	66.035	51.678	38.0484	29.4467	26.6852	25.4835	28.6271	28.3471	64.8549	63.1006	69.438	66.6436	59.5156	31.4727	33.2534	36.0203	32.5012	34.5569	30.1686	33.2408	32.0887	31.3207	32.7359	31.3255	31.9895	33.054	38.2551	32.9988	37.1586	37.6972	33.1056	31.0261	33.2975
90	C6 H11 N O2	129.079	1.518	90	19.5674	12.5768	13.8641	97.707	120.417	67.6315	49.7253	75.7675	8.72017	9.5439	7.76385	7.94517	7.04823	7.50969	6.17932	6.07118	5.41459	5.38878	7.36037	6.21799	4.25598	3.30344	5.21739	5.46877	4.87348	4.69325	5.57503	4.08917	4.04291	4.61327	4.61782	5.46084	5.15283	4.83295	4.72837	5.35282	6.63562	4.22338	2.9886	4.7862
91	C5 H11 N3 O	129.09	0.928	91	18.5334	13.6853	14.4608	105.652	113.039	69.9327	53.6346	56.8151	9.25083	9.00185	7.7189	7.29306	7.2951	8.31825	8.95569	41.1518	45.7913	44.8365	49.7646	43.3378	10.8082	12.0226	11.9446	9.96347	11.5312	5.97834	6.91844	7.02631	8.25303	9.38292	7.54517	6.55677	6.84586	11.2516	9.00205	7.08274	8.03138	6.01148	6.28323	7.58352
92	C5 H11 N3 O	129.09	1.2	92	2.69857	2.23454	2.21717	15.3055	15.5117	11.4164	8.77524	9.63472	1.6032	1.43367	1.61075	1.34185	1.29228	1.53215	1.9125	6.3624	6.48997	6.58311	7.13899	6.11082	1.6947	1.80096	2.10458	1.70372	1.7917	1.11542	1.19904	1.16768	1.14678	1.52495	1.15204	0.996892	1.05666	1.90269	1.45413	1.18637	1.12896	1.04137	1.02536	1.22131
93	C9 H6 O	130.041	6.116	93	29.3201	36.5279	35.233	10.4613	12.9695	8.02668	6.52218	7.92449	18.707	13.9748	4.68165	3.84764	5.35323	4.15668	4.72121	2.84403	3.0365	3.02043	3.55587	2.63005	2.15418	3.4068	3.12879	2.75837	3.03358	3.67544	4.01734	3.88058	4.22248	3.36417	3.95768	3.78902	4.48027	3.37606	3.51748	4.28189	4.54485	3.82528	4.16497	3.93554
94	C10 H10	130.078	7.394	94	0.171773	0.35665	0.313455	1.72596	2.03288	1.28241	1.07067	1.06472	0.296455	0.487565	11.0655	9.71194	10.4808	10.8734	10.7435	1.92216	2.65703	0.475838	1.64288	1.17295	5.1565	7.45384	6.76025	8.5548	6.38813	7.63059	9.65967	8.59973	9.02313	7.69185	9.31767	7.39392	8.99212	6.55907	7.79866	7.85185	9.43179	7.54031	6.50458	8.1425
96	C5 H9 N O3	131.058	0.889	96	10.3665	16.3837	10.4429	20.4969	20.6493	12.4124	9.45393	11.2541	6.76976	5.08057	6.81054	6.50961	7.15964	6.59303	6.18891	11.6713	11.2053	14.0409	13.2332	11.8483	7.17212	8.97089	8.10781	5.22341	9.39059	7.73217	8.20426	8.23386	8.03318	7.89648	8.49123	9.03906	8.44062	8.58352	8.10852	9.64979	8.20911	8.54855	8.64474	8.41536
97	C6 H13 N O2	131.094	0.906	97	9.56176	4.97895	4.81579	7.80422	10.4097	7.75094	4.77647	7.6411	3.27256	2.26174	14.7999	14.43	14.4675	16.2668	13.0908	18.9587	18.1166	15.3745	18.4554	18.7472	16.3898	17.1144	15.1065	15.4098	19.0634	11.5388	18.1995	15.5352	18.8256	16.3537	17.786	18.6559	17.3893	18.0758	16.8174	20.104	20.4497	19.3332	17.7539	17.6299
98	C6 H13 N O2	131.094	1.534	98	118.39	102.485	83.6462	336.977	271.268	188.542	114.205	189.159	50.5639	38.4813	65.6868	85.3026	74.449	87.2323	73.538	205.69	235.241	209.589	215.053	192.34	91.1204	85.2262	86.4108	78.6467	89.5482	31.268	39.8861	34.4998	35.5626	63.5743	36.6543	44.5056	51.4768	84.5473	60.9234	57.6961	44.7801	40.5535	39.294	47.5159
99	C8 H4 O2	132.021	3.446	99	112.39	96.4515	95.1866	97.1898	113.908	73.1983	45.3326	55.138	63.2832	56.3875	17.5779	16.0307	17.112	16.3775	16.6026	1.1682	1.33961	1.23291	1.27984	1.10435	6.89694	8.20129	8.53607	7.71745	8.25599	10.7554	12.0405	11.7038	11.5265	9.51489	12.4801	11.6062	10.9791	9.40752	9.97299	11.6911	10.8978	10.2595	11.4946	11.0236
100	C10 H12	132.094	4.209	100	26.8941	29.3788	29.2987	9.55771	11.3637	6.76481	6.71657	6.73463	15.8909	13.0754	2.80904	2.44257	2.56878	2.69357	2.91218	7.24695	7.77688	6.84292	7.11699	6.83838	3.16348	3.61084	4.41226	3.35385	3.68198	3.36454	3.74088	3.66146	3.77169	3.64011	3.59035	3.24357	3.44184	3.87456	3.61081	3.75019	3.45275	3.67309	3.04519	3.5615
101	C10 H12	132.094	4.069	101	3.30386	5.44062	4.98518	7.66164	6.29995	2.45571	1.49161	3.92184	1.13406	1.22387	5.25785	4.97021	5.29347	5.49936	5.1583	3.16025	2.81725	2.73492	2.9858	2.93873	3.76066	4.11224	5.08348	4.437	4.66149	5.71529	7.03504	6.73968	6.32993	5.31942	6.41495	6.84955	9.18332	4.76906	5.74365	7.70855	7.0483	6.31718	6.2456	6.52996
102	C4 H7 N O4	133.037	0.886	102	119.812	133.474	129.995	245.227	260.463	166.723	128.826	151.99	72.6671	57.9656	18.5779	17.1367	16.9846	18.7586	20.5028	34.2512	35.5842	36.3875	36.5054	34.7067	12.5966	15.2015	17.7209	15.5631	16.6184	10.1287	13.0376	11.8219	12.8102	13.9443	12.9507	12.2278	10.8259	17.5805	13.7877	14.1069	14.1064	11.088	11.2153	12.8309
103	C5 H11 N O3	133.073	0.884	103	271.84	327.527	296.293	115.56	121.974	78.8093	58.5292	72.9443	157.125	134.139	18.2848	17.2419	16.8801	18.3554	18.6668	20.1667	19.2635	19.1944	19.1493	19.6629	10.9158	13.7471	14.9737	12.6758	14.9148	10.8459	14.0327	13.0007	12.4032	13.0566	13.4414	16.7107	15.0433	14.3212	13.5774	18.6279	15.7099	16.1765	14.6491	14.3997
104	C7 H6 N2 O	134.048	1.25	104	0.292791	0.309224	0.313404	0.331429	0.367292	0.222147	0.21581	0.233974	0.193094	0.127395	0.147955	0.130234	0.13611	0.15038	0.164127	0.178011	0.155377	0.163961	0.158616	0.143854	0.101658	0.129221	0.141807	0.106481	0.13054	0.089391	0.121756	0.110104	0.123912	0.117208	0.138321	0.57712	0.158301	0.127915	0.155267	0.612665	0.118402	0.427125	0.378798	0.232592
105	C10 H14	134.109	5.481	105	10.7964	12.9526	12.0462	3.01963	3.84766	2.28672	1.64122	2.07771	6.72379	5.3871	6.42721	5.68334	5.80131	6.11394	6.24385	8.02675	7.65928	8.26372	7.84846	7.64765	6.00461	6.40833	6.74541	5.74907	6.51167	4.56864	4.92451	5.1219	5.16175	5.68843	5.34767	4.95707	4.90863	6.45031	5.61057	5.602	5.42459	4.93773	4.72826	5.24515
106	C10 H14	134.109	4.21	106	25.1947	28.0858	25.4031	9.17661	10.0802	6.03644	4.77783	5.78165	15.2603	12.0168	2.61806	1.6115	1.95831	2.48332	2.40352	6.29159	6.85608	6.80268	6.80774	6.2042	2.86412	3.26504	3.89284	3.32787	3.75192	2.17359	3.01102	2.67322	3.00191	3.10684	3.0063	2.76167	2.62703	3.86019	3.09454	2.95133	2.75216	2.53685	2.64395	2.87147
107	C5 H5 N5	135.054	0.917	107	253.139	292.685	272.164	99.7356	110.405	73.5254	50.5578	62.0334	158.676	121.22	244.07	223.927	209.548	236.484	244.024	342.286	538.757	560.499	548.763	499.952	233.018	252.855	261.425	247.721	251.943	202.908	233.184	235.215	221.074	237.705	224.154	214.766	220.449	263.567	235.713	250.949	234.9	215.231	219.975	229.271
108	C5 H5 N5	135.054	1.202	108	27.1791	31.0382	27.764	19.2039	17.82	11.4624	9.841	10.4606	17.0846	13.1017	40.9918	32.8612	34.5277	36.0656	40.768	23.1919	23.4933	29.2171	28.4205	23.1812	16.8855	21.9405	21.0505	20.1984	23.2031	25.5808	28.6147	29.1028	27.694	23.8078	29.7337	30.3621	26.2218	24.9571	24.9538	28.3943	27.5977	26.0661	27.9456	27.2166
109	C8 H9 N O	135.068	1.214	109	17.8535	20.858	19.3451	18.3824	18.7623	12.6645	9.2728	10.0898	10.7541	8.88931	4.08626	3.36675	3.68239	3.60613	3.69315	3.24774	2.83954	3.13613	3.30694	2.98209	2.75304	3.45705	3.47298	3.11935	3.24947	2.51813	3.07339	3.1564	3.0004	3.08891	2.85129	2.80407	2.61172	3.57126	3.05196	2.78585	2.9433	2.75358	2.88077	2.93507
110	C8 H5 Cl	136.007	3.697	110	409.024	420.291	404.633	471.115	454.858	532.061	541.215	513.952	502.914	554.151	539.644	553.815	548.74	551.253	555.653	551.746	556.407	548.743	544.867	549.751	565.657	548.139	581.323	545.297	546.27	557.591	552.038	542.729	551.275	554.48	528.766	546.742	528.836	526.781	548.28	529.334	545.559	539.454	506.352	539.873
112	C7 H4 O3	136.016	2.488	112	2.35574	0.566509	1.93161	26.5783	25.273	14.4499	11.8075	16.128	0.847876	1.00449	9.2188	6.56225	8.29973	9.67454	9.3421	34.0517	27.3885	39.8455	29.4272	33.7572	10.7088	16.1775	15.9467	13.3096	16.8406	8.74499	9.83736	9.40042	9.76323	12.3032	9.88682	9.87995	5.50766	16.0368	11.7388	12.522	13.9741	10.3915	13.17	10.9398
113	C5 H4 N4 O	136.038	0.932	113	5.47352	5.19038	4.6742	15.717	12.8869	9.19446	8.42454	8.88417	2.41679	1.67867	330.28	304.91	281.56	309.401	322.967	78.5553	72.7775	73.4143	76.1979	68.3842	172.2	187.983	210.983	194.645	207.095	187.485	203.456	203.173	197.068	196.01	213.039	200.282	180.839	202.477	196.91	203.988	191.14	185.925	192.4	196.728
114	C5 H4 N4 O	136.038	1.201	114	2.15752	2.73081	1.96734	7.69658	6.20688	4.12796	3.42981	3.67595	1.37026	0.976259	142.778	126.256	132.118	134.329	145.025	31.2175	28.6234	29.3581	30.6214	28.9011	73.3582	84.0015	93.0674	85.1503	91.639	83.6157	93.9927	97.065	100.911	89.2001	101.897	97.3425	89.7801	91.386	90.8862	95.7624	92.7464	93.3315	94.4705	93.7419
115	C8 H8 O2	136.052	4.157	115	6.3378	7.73401	6.08357	4.51615	5.29683	2.67782	2.51715	1.56739	4.25556	3.60202	9.48972	8.83959	9.80357	9.62982	10.2785	5.16774	5.21902	5.20585	4.98969	4.80991	5.99438	6.99899	8.01586	6.7213	7.45847	6.90948	8.13222	7.64313	8.11034	7.33157	8.4132	7.99564	7.63316	7.92316	7.52007	8.48774	7.64977	8.02482	7.86688	7.83151
118	C8 H8 O2	136.052	4.009	118	83.9537	116.32	76.3448	58.7581	47.8279	38.0304	30.308	48.2776	27.5182	37.5609	14.5392	18.8732	14.8541	14.3009	14.8351	25.2913	21.2993	22.9746	21.0262	24.8075	11.6828	11.4417	13.4265	9.80601	15.1223	12.6525	14.438	14.7488	17.1617	13.3867	15.6283	15.6892	15.9406	13.792	13.9227	19.9239	17.2367	13.0739	13.9146	15.1078
119		136.088	3.753	119	15.8543	16.3227	16.4043	10.8517	12.5366	5.69551	5.98165	8.57964	9.44934	6.69101	1.71818	1.18265	1.16585	1.46655	1.20156	1.01127	1.06093	0.902503	1.0028	0.892553	0.792489	0.912756	0.819445	0.736719	0.645956	0.440966	0.661114	0.635629	0.786547	0.714625	0.937453	0.864246	0.588977	0.773868	0.736485	1.28362	0.507581	0.657851	0.88147	0.747888
120	C7 H7 N O2	137.047	0.907	120	16.4836	20.2466	18.0934	27.3609	28.8929	16.7627	13.8311	16.9852	9.74603	8.23133	30.439	31.3488	29.6806	30.3772	33.0213	38.1249	37.4271	35.9461	36.6532	36.6692	25.9872	28.9399	30.2206	27.7403	29.4278	23.4649	26.0797	28.2699	26.8564	27.443	27.8229	25.5232	26.0014	29.5542	27.3808	29.947	29.0079	25.6597	26.4036	27.101
121	C6 H7 N3 O	137.058	3.656	121	298.054	361.96	331.35	340.701	380.823	216.911	185.447	229.399	181.479	146.692	319.093	288.502	298.81	311.022	318.408	300.945	280.105	289.328	299.174	272.236	245.977	284.783	284.816	255.95	261.809	212.866	284.036	251.084	249.66	258.998	274.19	267.69	247.103	277.507	261.176	269.908	274.418	241.224	257.116	259.07
122	C4 H11 Br	138.005	3.682	122	278.206	278.818	279.747	275.697	271.537	283.951	274.918	278.907	272.698	277.144	273.385	278.952	274.861	276.421	279.658	273.013	280.69	284.07	276.683	268.049	277.716	263.699	275.965	279.212	272.916	268.021	280.023	268.877	260.832	271.918	256.987	269.537	258.876	263.482	269.147	261.576	265.566	259.78	258.779	265.243
123	C7 H6 O3	138.031	3.716	123	4784.63	5052.59	4946.43	4031.35	4621.77	2640.29	2077.72	2522.53	2565.82	2095.59	372.167	306.226	347.737	340.747	377.392	70.8007	79.2739	84.5738	83.3476	79.0822	257.015	288.41	316.365	303.422	313.284	377.812	399.442	393.448	387.545	337.416	394.034	450.291	377.324	348.615	353.173	398.036	407.584	342.486	369.178	381.17
125	C7 H6 O3	138.031	3.442	125	3462.99	1152.54	899.321	3035.45	885.978	2112.74	1725.13	543.574	555.712	1656.61	574.772	510.723	526.274	417.411	543.888	35.1822	41.6027	41.9896	34.5317	31.7732	229.636	274.647	285.653	257.661	273.398	341.561	389.821	370.517	376.64	311.059	418.777	387.403	384.365	310.646	329.413	395.407	371.619	355.905	382.534	366.119
126	C7 H6 O3	138.031	3.889	126	838.158	815.213	784.342	703.76	811.819	512.24	392.799	510.089	419.672	362.337	73.18	57.1381	69.8504	85.9736	69.7407	16.0054	17.5189	17.2113	18.4186	20.8016	48.9179	59.2768	72.4401	65.3828	73.3818	42.4951	68.3017	78.6819	82.899	65.753	56.0034	79.6057	73.1522	62.2799	66.3265	84.6896	81.7224	71.4921	79.6637	70.9333
127	C7 H6 O3	138.031	2.052	127	195.122	202.129	337.546	219.668	286.084	166.947	104.011	132.088	185.29	116.194	69.9752	64.1503	111.527	71.7469	123.557	7.6061	7.56963	8.50727	6.88159	7.3157	31.7512	41.546	49.1857	41.3158	43.5949	42.7076	66.64	62.0238	54.2973	48.118	59.6521	52.4317	28.6684	54.7496	48.3344	31.1404	52.6335	45.3615	51.9494	49.9077
129	C7 H6 O3	138.031	0.914	129	148.358	155.656	173.676	107.858	127.355	104.481	52.0285	83.2665	101.822	69.6219	42.1777	34.0502	31.317	39.4073	35.2103	66.2451	59.7214	69.6892	62.8855	56.273	42.0161	40.6623	39.8619	39.451	39.252	34.129	42.9479	37.4361	38.0946	39.3168	39.6408	32.7418	33.7116	39.4179	38.4771	36.5621	38.2135	31.7169	30.9723	36.6699
130	C7 H6 O3	138.031	3.573	130	130.634	145.254	139.88	120.001	129.692	41.0753	28.7237	74.4906	85.0616	64.6472	39.2409	28.347	29.9753	29.1502	33.7749	14.3012	14.1316	12.4029	12.5968	12.1276	13.5524	16.9106	16.2348	14.8211	15.8117	16.757	16.8485	16.9095	16.8782	16.0804	17.0009	22.0319	18.3892	17.4445	16.8336	20.8414	18.2095	14.7475	15.851	17.4874
131		138.033	3.711	131	13.7843	18.4701	22.2755	17.4462	19.5868	8.54047	7.53457	8.68905	6.23679	8.03741	1.34543	1.26897	1.67424	1.24472	2.10391	1.21544	1.26042	1.16296	1.17246	1.16775	4.86175	6.28154	6.3141	4.28486	6.71253	5.47918	6.50748	6.5338	7.98623	6.10683	7.19301	6.9283	7.32136	6.52551	6.35975	7.68204	6.13891	8.00943	5.5692	6.73865
132		139.026	0.938	132	8.63647	10.4686	10.3532	8.71572	8.76802	5.87073	4.37706	5.64577	6.38074	4.34419	11.3614	13.415	13.0559	10.171	14.8627	23.7853	21.471	24.0772	24.8219	22.0625	17.4617	18.5021	17.7908	16.9897	19.1841	15.4753	18.2131	17.118	18.8627	17.7331	17.7919	18.7518	18.7611	18.8651	17.9643	21.4781	23.6203	18.5655	18.1812	18.6701
133	C6 H5 N O3	139.026	1.203	133	6.146	7.03824	6.36187	4.91263	4.88068	3.3957	2.35157	2.71078	3.53646	2.63191	6.89102	6.23745	5.52016	6.14712	7.4978	19.1878	18.2342	18.7579	20.4025	18.187	12.262	12.6745	14.2734	10.6971	11.7697	7.8684	13.243	10.5683	12.3681	11.7472	10.8101	12.5883	13.1615	13.8019	11.9881	13.4256	12.9958	13.3445	13.3125	12.2302
134	C6 H5 N O3	139.026	1.354	134	1.03243	1.87125	1.0289	1.40883	1.64447	1.0924	0.849363	0.825988	0.662142	0.421186	23.6932	21.9839	21.6637	22.9581	24.3508	24.8074	23.7429	24.2813	25.4602	22.8729	20.8314	24.2381	29.9465	22.2389	31.8835	14.2211	20.7073	23.299	26.4556	23.7579	35.0781	18.5718	16.7079	25.5073	23.8175	17.1033	20.321	18.4439	18.0996	21.578
135	C3 H5 N7	139.06	0.876	135	13.6423	10.5834	8.88958	14.4522	13.2546	6.85138	4.42861	8.60452	4.39004	5.26553	15.0188	14.0094	9.49658	8.40254	15.4431	6.34083	4.0975	5.45175	3.88368	2.54717	8.91559	6.97715	6.37251	8.40388	9.2116	4.72044	7.96515	9.80669	5.55176	7.5472	11.1042	4.92903	6.45661	11.7769	7.83848	5.76799	8.64301	10.5567	7.3321	7.85688
136	C7 H9 N O2	139.063	0.929	136	9.31344	10.9783	10.0444	9.06605	10.9572	7.57418	5.62768	7.2645	6.32079	4.65441	6.52511	6.22564	6.96401	6.91165	7.39314	24.3697	23.5257	24.0866	24.5957	22.9215	9.8744	10.9057	11.5926	10.8784	11.6488	9.14244	9.59014	9.59451	9.56164	10.3099	9.41106	9.88286	9.4481	9.38235	10.0874	11.6147	10.5326	9.39968	8.58527	9.75304
137		139.954	0.8	137	128.838	134.478	128.203	67.2301	70.8787	45.3833	34.0967	43.6782	78.6451	62.5226	34.4283	32.2302	32.9837	34.2267	34.6604	54.3168	53.4488	53.3508	56.2973	54.8053	25.2562	31.7252	33.9841	27.953	35.8971	29.921	33.9924	32.775	32.1066	31.5123	33.5637	33.7272	31.5339	37.2242	32.2266	39.7919	35.2716	30.992	30.0591	33.1927
138	C7 H5 Cl O	140.002	3.699	138	150.071	145.219	152.76	154.727	169.562	203.285	145.015	197.903	140.322	199.833	196.88	190.411	197.634	181.916	197.02	202.547	197.781	207.405	191.178	191.817	198.617	137.579	200.511	198.185	183.268	165.431	147.35	140.448	135.296	167.41	133.967	143.178	144.176	144.979	160.028	132.999	176.342	139.136	187.262	151.286
139		140.043	0.794	139	184.876	194.034	189.186	196.466	203.401	146.742	113.65	129.749	107.105	81.7531	137.867	123.727	134.49	127.005	134.856	169.62	192.754	180.579	186.059	170.788	103.915	118.242	79.5444	113.362	138.066	111.339	113.62	114.768	115.14	112	117.421	121.772	109.366	126.051	113.9	133.718	146.456	120.44	126.899	120.206
140	C7 H8 O3	140.047	3.577	140	19.9488	19.4051	15.0609	17.8407	20.2171	11.7004	9.19897	10.5095	10.5413	10.0485	9.36245	9.40121	9.78328	9.14134	9.98092	6.00507	6.70552	6.88389	6.10908	6.1801	12.8769	15.4949	16.3879	14.2576	15.3023	20.2928	25.2494	24.166	23.2667	18.5883	26.1425	23.6019	22.0146	15.964	19.5433	24.6945	21.8111	19.8344	22.0495	21.9442
141	C6 H7 N O3	141.042	0.938	141	149.946	175.116	162.679	164.798	178.359	103.952	95.2796	107.446	86.1299	73.59	200.956	179.346	170.304	188.603	197.051	159.922	163.567	157.454	154.273	158.97	136.886	57.8531	162.724	110.692	150.092	155.647	161.626	161.174	164.858	140.172	168.048	160.177	164.585	159.078	146.687	192.836	194.507	167.779	164.22	164.385
142	C6 H7 N O3	141.042	1.202	142	2.32015	2.25345	2.19334	8.98418	9.62908	5.43313	5.13168	5.9318	1.31214	0.997047	65.4855	66.3681	59.1412	64.7732	65.1491	56.893	55.2447	60.2598	61.311	54.4697	49.3644	57.6514	61.0783	53.8835	60.9959	63.7031	68.401	69.59	71.5329	61.8	72.1827	77.1984	73.2321	64.1296	64.6245	79.5372	73.415	71.3315	70.2349	70.0652
143	C4 H6 N4 S	142.032	0.77	143	36.0477	31.95	44.5177	27.8016	26.8924	18.6158	17.928	20.5139	22.3165	14.0776	4.42335	4.28558	4.79543	5.37197	4.79472	14.8435	14.751	14.6092	15.8365	15.9529	6.4795	5.6848	7.2137	5.42549	5.78965	4.45464	6.15529	8.61494	7.28905	6.34523	7.13053	6.05025	5.82088	6.55651	6.35789	7.57254	6.73025	7.39893	5.90741	6.59888
144		142.989	0.796	144	83.359	85.1763	78.9548	62.1332	59.8695	38.1161	31.8899	40.5036	48.4609	34.4022	43.0978	36.2987	31.9231	29.6757	38.7214	47.1236	46.3526	44.2708	47.636	43.0701	42.1671	37.3255	40.638	43.8757	43.1063	25.9916	39.7087	48.3167	43.5669	40.5218	36.5368	29.9699	43.8005	43.6092	39.9382	32.8915	44.8694	42.5492	44.7446	39.7868
145	C10 H9 N	143.073	3.49	145	19.8427	24.952	22.1363	30.7415	36.0388	22.2346	17.4663	20.7302	12.3446	10.4028	1.69679	1.35254	2.01451	1.67952	2.5474	0.461741	0.776776	0.72618	0.601789	0.481918	0.960051	1.21249	1.17718	0.956293	1.40829	0.205652	0.276407	0.275245	0.248105	0.746635	0.318859	0.222141	0.184915	1.33192	0.680299	0.227988	0.17158	0.177162	0.24026	0.379083
146	C7 H13 N O2	143.094	1.591	146	0.603533	0.986061	1.02326	0.939715	1.01147	0.757659	0.544382	0.563357	0.769323	0.479962	10.0066	9.30318	10.4134	9.62648	9.5575	24.5237	21.6634	26.1497	22.7291	20.6791	15.1028	14.9047	16.1295	12.5179	12.1318	3.08156	4.72823	3.50169	2.76346	9.42908	5.28073	2.71438	1.82441	11.346	8.24688	2.14468	0.903721	1.93581	0.800111	4.19291
147	C7 H13 N O2	143.094	0.921	147	100.502	118.906	108.431	207.053	197.263	122.395	99.2471	115.872	65.7646	50.8392	111.376	104.206	106.04	111.38	112.459	177.043	170.758	183.043	174.403	168.059	110.495	116.206	123.01	105.695	123.121	117.123	126.166	131.791	125.924	119.948	136.876	145.095	133.264	122.131	124.06	158.535	150.647	134.707	141.03	133.378
148	C7 H13 N O2	143.094	1.475	148	0.231141	1.20596	1.12756	1.12885	1.45523	0.65629	0.545606	0.582382	0.824907	0.520176	3.15599	3.89708	2.73634	3.59752	3.23322	9.87572	8.88075	10.4034	3.89068	7.00028	4.71103	5.24287	10.5098	11.7837	13.4474	16.9936	18.6154	19.3587	18.4127	13.2306	20.6296	18.2697	20.8372	17.3559	14.957	19.7125	20.16	18.3096	18.0911	18.2095
150		144.027	0.804	150	14.3618	15.5119	17.6362	11.163	13.432	7.93675	7.51623	8.26879	8.60463	6.60961	1.72686	1.97558	2.34852	2.44366	2.18061	7.22655	8.07298	8.26365	9.94956	9.46534	1.99985	2.17295	2.23556	1.77387	2.18526	1.76315	2.62618	2.72792	2.30489	2.19885	2.66604	3.0137	2.18011	2.2351	2.29167	4.05249	2.79203	2.12597	2.37494	2.52522
151	C6 H8 O4	144.042	0.898	151	244.713	304.868	294.712	155.477	161.757	101.388	80.6567	93.8073	156.307	124.572	38.4817	35.1717	33.711	35.5758	35.9259	75.79	71.1873	81.0442	71.3349	73.2387	31.1523	33.2461	37.0342	33.5359	35.4498	23.8412	32.2249	28.8714	29.5925	31.6609	32.7811	29.44	28.4167	37.9137	31.7972	34.1693	34.4593	31.8223	29.8591	31.2035
152		145.022	0.794	152	16.571	17.8512	16.2662	19.87	19.3825	13.2931	10.2517	12.4824	10.0989	7.63953	12.7848	11.3324	12.012	11.9785	12.4915	15.885	16.9173	16.4696	17.9127	17.3338	9.80776	10.0915	11.149	9.05318	12.4852	8.30852	9.5193	10.5582	10.317	10.1433	10.3265	10.5501	10.0941	10.879	10.2345	11.7335	11.6045	9.3327	9.33193	10.2095
153	C9 H7 N O	145.052	3.497	153	37.8758	43.8563	35.9595	54.6911	57.583	37.9421	29.8178	34.7131	23.0557	18.8306	16.2023	14.9148	14.7808	15.1534	16.2896	14.9614	14.4299	14.7568	15.0174	13.6783	15.6454	17.0892	17.9811	15.2151	16.5054	14.9282	16.1883	15.9467	15.6843	16.1315	16.5924	16.305	15.7367	17.0732	16.2159	17.0549	14.6765	15.6683	15.535	15.9812
154	C5 H11 N3 O2	145.085	1.202	154	6.6566	6.71886	6.44534	13.9441	14.4961	10.9497	7.69683	9.40241	3.80404	3.49169	8.04038	7.56726	6.26791	7.42882	8.64044	36.7546	35.276	34.0704	36.0222	33.0589	9.54066	10.6841	9.95724	8.49803	9.19021	4.3261	5.17151	5.09749	5.61175	7.56412	5.76579	5.35793	5.52869	9.59284	7.27761	5.95092	5.37323	5.12394	4.91546	5.9041
155	C5 H11 N3 O2	145.085	0.929	155	41.1073	35.2207	35.2451	67.433	67.3819	51.6967	33.3526	39.6376	19.2458	18.1535	36.8058	35.7764	31.35	37.3489	40.731	200.636	199.315	197.873	209.073	191.714	56.3491	58.1815	57.9287	55.4438	54.8346	30.1311	34.8292	33.7159	36.4056	46.4244	36.1058	35.3047	34.7692	53.909	44.5952	40.1215	37.5472	34.0185	35.3202	38.0855
156	C7 H15 N O2	145.11	0.927	156	9.07787	7.30169	7.23723	7.60484	6.96928	6.07403	3.94146	4.79526	6.52105	4.73714	16.1751	16.6456	16.5657	17.5138	15.9864	17.0039	16.4975	17.0106	17.3409	15.7034	12.5453	13.7643	13.396	12.4703	13.8503	12.3524	12.9236	13.1103	13.8757	13.1431	13.3045	11.5086	10.8342	13.6192	12.907	13.2919	12.1777	12.4767	11.5415	12.6476
158	C9 H6 O2	146.036	3.75	158	110.407	45.4098	139.173	192.962	49.8588	113.114	75.3588	105.553	70.3567	49.1641	114.71	100.911	105.497	106.897	109.591	85.3957	72.9365	81.8288	80.6065	82.7323	79.3796	85.3337	89.0683	82.3883	84.8867	73.7926	92.505	82.5581	88.4018	84.2571	84.9339	75.2892	72.1249	85.4689	82.8849	77.5557	86.0157	74.7404	79.9252	81.4609
159	C9 H6 O2	146.036	3.955	159	23.3313	62.0755	403.14	151.495	251.872	56.2341	35.3782	90.0241	191.771	49.6114	42.4576	36.3749	34.7449	38.171	34.5048	50.5734	48.0098	50.3811	51.3656	54.4614	26.9538	35.1257	34.5371	28.6103	31.5465	35.4142	40.8974	43.9899	44.5529	35.7364	49.5821	39.7452	44.6206	39.1084	37.8872	46.5653	40.3334	41.8444	42.4081	41.6204
161	C9 H6 O2	146.036	3.562	161	107.549	115.423	107.905	142.005	150.977	97.2566	73.1801	89.3428	70.3984	51.7389	100.987	92.5422	95.3738	100.392	104.397	71.627	65.6583	69.1784	70.2292	65.7267	59.0416	66.5287	71.1738	59.8414	69.8842	64.4375	77.0607	71.8585	76.8058	68.5147	74.7295	67.434	62.6974	71.4603	68.6763	69.6173	64.8403	62.049	61.1082	68.6635
162	C6 H10 O4	146.057	0.898	162	92.18	102.659	113.46	93.5311	95.6022	61.8239	46.6545	58.3288	57.2381	52.3257	215.051	198.33	200.375	207.236	209.171	94.1351	106.918	110.857	110.61	87.7974	71.0693	79.3867	86.3078	69.3679	73.8931	47.8448	64.2728	57.7016	59.5179	67.7069	64.8234	57.9606	52.6991	74.191	66.1959	68.3626	60.4324	50.2909	58.3272	60.7377
163	C5 H9 N O4	147.053	0.889	163	978.96	1125.85	1075.67	1675.72	1775.04	1115.04	862.73	1045.1	594.366	472.354	188.363	174.093	180.721	201.42	199.062	80.8002	87.3158	107.228	93.4909	88.9214	145.925	149.261	82.0356	75.8023	79.054	76.9308	73.435	72.2586	69.4553	91.5731	74.1275	64.695	69.2634	83.0611	86.2055	169.957	152.525	63.983	71.5077	87.0699
164	C10 H12 O	148.088	3.76	164	84.6668	86.0303	84.6614	62.0238	67.1962	46.9968	32.5954	44.8416	43.8395	39.0973	15.696	14.4622	14.4715	15.6008	15.2241	12.9421	12.3349	12.0705	14.5447	13.468	8.48171	9.21148	9.91835	9.68802	9.60213	8.43049	11.7598	11.0711	10.4281	9.84347	11.8656	11.1281	11.5182	10.6882	10.2596	11.3892	10.3465	11.8163	10.9975	10.8244
165	C10 H12 O	148.088	5.854	165	4.54775	5.26908	4.62219	1.57035	1.67091	1.16091	0.882925	1.04584	2.67415	2.21317	17.3936	16.5662	16.133	17.0721	17.9863	14.4927	16.3376	16.5957	16.4997	15.8015	15.8163	16.9717	17.5329	15.6318	17.7402	15.0019	16.3946	15.8375	16.2929	16.3577	16.6842	17.4088	16.5315	17.2416	16.5317	18.1238	17.418	15.9892	15.8573	16.5479
166	C10 H12 O	148.088	3.982	166	13.7525	15.1117	13.1036	16.5586	13.5449	9.56773	6.24509	6.78218	8.39354	6.77602	48.6577	44.7062	45.3113	48.3658	49.2614	36.349	33.9935	33.786	35.1313	34.3639	36.6422	36.9256	40.4649	35.5494	39.924	38.6296	39.8346	40.638	40.198	38.7563	41.843	43.1492	42.2913	39.1135	39.5686	43.9285	40.355	37.8653	36.9161	40.2205
167	C10 H12 O	148.088	4.327	167	2.13239	2.66835	2.4716	0.899801	0.64303	0.26665	0.451905	0.447541	1.26108	1.11538	33.4019	33.0107	32.1816	35.6638	34.5911	7.33434	7.49263	7.02507	7.36531	8.31828	25.2986	28.3923	31.6132	26.7837	29.8876	26.601	33.6761	32.544	30.8461	29.5158	35.4721	35.0008	34.445	30.7638	30.7743	34.4093	33.8195	33.6053	34.4357	32.5649
168	C6 H7 N5	149.07	0.926	168	3.94713	3.76282	4.75651	1.36555	1.30132	1.10025	0.807025	0.754168	2.00026	2.05799	4.84169	3.99111	2.9551	4.21505	3.53016	6.81887	6.87655	7.44369	7.31297	6.4253	4.10597	4.09072	4.63799	4.37553	3.73187	3.23432	4.18222	4.48613	3.80306	4.07198	4.03747	3.22171	3.53544	4.21861	3.98093	4.32327	3.38842	4.04629	4.10528	3.90251
169	C3 H6 N2 O5	150.028	0.794	169	170.935	186.8	176.286	197.893	219.257	136.178	105.175	126.736	106.898	80.9548	122.557	113.949	121.776	120.88	124.221	173.4	175.255	173.459	182.163	168.735	91.1942	102.924	113.896	90.297	125.594	92.9778	97.2891	99.9457	100.163	101.587	104.475	101.37	99.6227	115.06	102.6	118.28	122.886	96.39	100.706	103.811
170	C8 H6 O3	150.031	3.714	170	684.79	760.216	753.09	579.694	698.953	386.511	309.534	368.237	379.199	289.618	43.573	28.7837	34.6031	27.1434	38.5609	9.02016	9.18208	11.5053	7.19903	12.8971	32.5547	37.5731	40.5791	38.3573	41.4675	46.5168	50.8736	49.1309	51.1464	43.1332	50.2267	48.8866	48.8874	42.206	44.3957	50.9343	50.1576	43.5154	46.7847	47.6282
171	C8 H6 O3	150.031	3.89	171	242.954	280.053	266.212	264.039	312.326	184.969	143.87	186.95	150.547	134.732	17.7709	14.6996	16.4532	17.5077	17.8409	3.83808	4.8407	4.26228	4.21908	3.41837	13.9605	14.8733	17.8897	15.4516	16.8622	16.983	21.1133	19.5257	21.1707	17.5367	19.4611	20.449	20.5562	17.8668	18.1214	22.4007	20.0592	16.5023	17.6242	19.2407
172	C8 H6 O3	150.031	3.835	172	44.8809	52.5908	15.6691	29.5953	35.3677	21.0842	17.0334	19.8961	20.3783	15.476	4.21766	3.34783	3.71512	2.2553	3.76608	1.10851	1.07659	1.33567	0.966458	0.936207	2.34074	3.33066	1.37314	3.0489	1.41576	1.89772	3.03832	2.32008	2.66407	2.38104	3.14424	3.13706	3.04467	3.22976	2.59758	2.95383	2.82213	2.65105	2.97432	2.77542
173	C8 H6 O3	150.031	3.444	173	486.336	426.585	391.205	415.622	513.803	292.287	224.626	215.093	212.406	231.024	77.882	69.7402	72.4686	53.3198	74.427	6.06705	6.69324	6.65138	5.09472	5.20818	29.5537	36.2704	39.4153	34.9034	37.9118	48.8986	52.7905	52.491	51.2338	42.6076	55.1256	51.363	52.6846	42.7369	44.8562	52.4782	50.3423	47.8323	52.3291	49.8407
175	C10 H14 O	150.104	3.765	175	11.6116	16.7421	16.2553	12.2511	16.5877	10.5276	7.09449	7.50137	8.03699	6.75559	2.74959	1.1509	2.49955	3.24795	1.78748	2.65857	2.21898	2.65523	2.87596	1.82623	0.941438	1.03768	1.72052	0.803516	1.33799	0.576985	1.76162	1.21219	1.76555	1.23972	2.58327	1.06312	1.40141	1.58041	1.35896	1.83198	1.19639	1.46973	1.48526	1.46619
176	C6 H18 N2 O2	150.136	0.882	176	0.727601	0.748839	0.680832	0.505657	0.507636	0.316441	0.248111	0.306742	0.379691	0.336614	126.674	121.392	136.274	129.183	140.284	31.3193	33.7845	29.1644	33.0178	31.3662	48.9776	62.4992	63.4556	51.9087	59.8511	40.7242	46.0219	44.8737	43.9028	51.3572	48.4561	42.0321	39.5856	62.5257	50.4408	48.0134	42.1207	35.5453	37.6785	45.2341
177		151.028	0.795	177	21.2508	23.5049	22.2244	25.0296	26.2161	18.2534	12.9816	15.5085	13.1566	9.75179	15.395	14.0635	14.8042	14.5885	15.4995	21.6666	22.0393	22.8893	22.2203	21.1105	11.7227	12.391	14.1213	11.2309	16.3696	11.5866	12.1701	12.4798	12.5591	12.7368	13.1427	12.9072	12.5004	14.4456	12.8831	14.8003	15.904	12.3221	12.7277	13.0832
178	C5 H5 N5 O	151.049	1.203	178	47.7167	51.0134	47.4654	25.6203	28.673	17.7849	13.0612	14.9062	30.9952	24.1713	96.9394	78.6817	81.431	89.7937	91.9138	75.3267	72.8638	78.9089	73.0068	69.02	43.6421	56.296	57.993	50.0688	56.5494	56.532	56.9214	56.7657	57.1551	54.6581	56.7676	52.4295	51.0892	57.3683	54.5883	54.6957	49.561	50.7219	50.2397	54.2495
179	C5 H5 N5 O	151.049	0.921	179	108.789	114.43	106.765	57.7496	57.18	36.8231	29.8871	35.4757	71.033	54.3449	336.75	304.087	282.755	313.586	308.851	292.802	285.177	190.458	289.601	257.101	213.512	231.042	253.233	231.236	238.019	231.105	253.367	259.215	272.659	242.599	268.209	221.201	216.491	244.406	241.164	268.575	252.532	229.503	226.822	244.846
180		152.01	3.891	180	134.296	152.421	151.282	138.799	132.113	76.6904	66.7727	74.587	84.7376	75.5624	11.9905	8.9021	9.35163	11.21	11.2262	2.96159	4.55532	3.77824	3.26228	3.07699	8.38914	13.2376	11.5372	9.55615	14.1104	8.62993	12.7205	14.3031	17.707	12.2434	12.0338	13.9021	14.2225	11.5969	12.4421	12.3799	13.1352	11.0685	13.5917	12.8555
181	C7 H4 O4	152.011	0.938	181	231.063	254.125	247.241	123.373	134.839	84.1403	56.9975	81.6552	134.172	112.23	48.2672	43.6435	44.0969	45.4793	47.392	75.6475	71.2688	85.2461	78.2869	65.2773	38.2874	40.8669	42.6605	42.5088	43.8423	40.7559	47.8856	45.3732	50.791	43.6635	48.4513	38.024	37.1802	43.4741	43.126	51.1392	46.2925	38.7173	38.4311	43.8075
182	C7 H4 O4	152.011	1.389	182	417.54	469.082	448.217	216.661	287.988	168.96	117.603	159.358	243.439	203.738	192.302	159.15	170.592	190.331	180.566	383.73	331.604	419.357	316.864	325.38	160.229	203.244	207.941	44.743	36.7586	118.508	207.621	186.499	203.407	152.106	130.348	166.199	201.656	21.3027	145.755	282.191	113.441	159.704	119.11	157.703
184	C5 H5 N4 P	152.025	0.794	184	24.7198	27.6233	24.5684	28.835	30.258	19.4321	15.8008	18.7422	15.1533	10.7419	17.5554	16.8067	17.4293	17.1919	17.99	24.9504	26.584	26.1477	26.5309	25.2082	14.0388	14.8959	17.7034	13.7455	17.7046	12.7732	13.9646	14.7589	14.6755	14.9178	15.3074	13.1171	14.1936	16.7395	14.8954	17.0044	17.3897	14.4163	13.9616	14.8654
185	C5 H4 N4 O2	152.033	0.932	185	3.62091	4.33697	3.61469	5.21795	4.32925	2.64545	2.82962	2.92805	0.794261	1.9149	185.642	168.758	162.208	173.753	175.874	47.3908	45.4997	45.4499	48.6974	42.9802	115.947	118.628	136.62	125.417	127.465	124.116	140.066	134.432	133.686	128.486	140.674	141.004	133.078	126.512	130.438	145.853	143.655	138.93	139.319	135.732
186	C5 H4 N4 O2	152.033	1.201	186	1.22356	1.55099	1.18158	3.60622	3.32862	2.05465	1.66602	2.04311	0.775727	0.825422	114.379	103.693	107.443	109.35	113.563	28.0957	26.9334	27.2807	26.4688	25.6491	69.171	79.0198	84.1951	75.7361	80.2628	82.2449	87.9512	91.5004	91.7554	82.4263	91.9994	99.1143	91.8096	81.8871	84.9338	94.9172	89.8474	89.7655	96.3436	89.7497
187	C8 H8 O3	152.047	3.441	187	72.6469	47.7015	83.1213	64.9277	78.2297	42.0636	39.6356	10.3986	14.3879	36.6414	11.8826	11.0139	11.3439	11.8419	12.2169	1.15139	1.28548	0.963514	0.723852	0.817607	4.9099	5.54906	5.77747	5.34668	5.54467	7.06094	7.8566	8.23195	7.76354	6.44898	8.40171	7.9784	7.86181	6.20665	6.78131	8.06389	7.31313	7.13691	7.76077	7.49047
188		152.986	0.799	188	25.2833	24.7537	23.2836	11.5715	12.2794	7.76732	6.48168	6.89104	14.9333	10.8348	7.23907	6.79476	7.27007	7.19571	7.17562	9.29642	9.7827	9.1935	9.1356	8.86061	5.21057	6.83326	7.26188	5.89232	6.64175	6.28388	6.55144	6.63035	6.72982	6.44836	6.99739	6.52641	6.18611	7.97161	6.58323	7.7117	7.75035	6.11201	6.68076	6.79739
189	C8 H8 Cl N	153.034	3.697	189	9425.62	9629.89	9587.05	9639.15	9623.27	9858.16	9876.37	9927.03	9482.87	9759.74	9493.47	9642.66	9403.86	9493.39	9510.37	9562.95	9587.16	9655.32	9677.21	9471.99	9915.19	7304.34	9771.21	9715.48	7258.95	7539.39	7548.21	9731.36	9822.41	8734.06	9840.27	7710.48	7275.6	9784.56	8710.82	8054.92	7343.65	7396.92	7369.88	8347.32
190	C7 H7 N O3	153.042	0.93	190	3.45858	2.04618	2.55419	79.785	82.7897	50.3798	42.7903	45.6718	1.62209	0.6602	12.9075	11.9318	11.1106	11.8646	11.6818	24.5084	25.5989	26.1017	27.5218	23.8248	14.888	16.1117	17.246	13.8213	15.9692	12.7996	14.2965	15.2944	15.6747	15.1224	15.1358	16.1559	16.2703	15.5163	15.3073	18.2914	18.6977	17.3403	15.3598	15.8045
191	C7 H7 N O3	153.042	1.201	191	0.997048	1.25942	1.42542	44.0432	42.8803	27.3176	23.133	22.3389	0.802734	0.584067	4.54115	3.77814	3.69559	4.0639	4.42436	3.23816	3.34146	3.77861	3.66792	3.3191	3.00833	3.19382	3.59925	3.1261	3.29831	3.34959	3.82653	4.09376	4.51846	3.55713	4.14448	5.0191	5.16619	3.594	3.82107	5.52234	4.92921	4.62263	4.51305	4.33411
192		153.042	3.664	192	4.77613	5.5432	5.04795	27.0036	30.4379	14.4228	12.2093	15.9619	3.08956	2.33136	4.51015	4.04927	4.01495	4.32969	4.33662	19.4066	15.1999	19.6306	16.4429	13.5925	5.04673	4.53616	4.36708	4.46217	3.84022	3.96485	4.1916	4.11297	4.23561	4.30638	4.21172	4.34683	4.27013	4.09757	4.285	4.53967	4.25549	4.16325	4.15204	4.22379
195	C7 H6 O4	154.026	2.484	195	9.90072	5.75522	6.41267	79.8241	78.3141	50.8718	47.0851	60.3504	3.45601	3.94061	32.6207	27.5599	18.2098	32.5534	39.1715	137.154	104.395	142.924	96.4894	99.1999	14.5595	9.4666	40.971	47.306	54.1982	21.9898	32.9592	35.1403	24.583	31.2415	40.9468	27.2157	15.8719	43.8394	31.4492	35.9831	41.2712	32.4859	28.0091	31.6419
196	C8 H10 O3	154.062	4.146	196	0.598182	0.865198	0.880837	0.620655	0.607306	0.513513	0.384218	0.338321	0.483098	0.380239	8.45204	7.36618	8.0053	7.98207	8.37472	0.430285	0.497534	0.443757	0.572913	0.550955	7.02983	7.2418	8.29477	7.51062	7.98034	5.92678	7.77362	7.67991	7.01832	7.384	7.74601	8.82648	7.81413	8.19801	7.60176	8.65073	8.19749	8.09318	8.21749	7.79485
197		155.031	3.693	197	2325.08	2375.42	2341.86	2292.12	2390.84	2404.85	2418.12	2449.2	2364.33	2417.43	2325.55	2406.35	2389.53	2354.95	2334.66	2382.64	2387.24	2400.01	2363.48	2339.64	2426.4	2386.85	2402.82	2397.48	2404.79	2450.9	2425.85	2410.83	2435.87	2415.75	2432.85	2573.31	2383.16	2436.93	2427.41	2382.95	2382.43	2442.43	2474.81	2433.96
198		155.034	0.835	198	61.8855	63.2713	63.2057	72.743	55.2776	36.7351	30.2913	43.595	33.4157	28.1187	58.2784	53.5143	53.0351	65.3238	88.9456	16.1927	13.7873	14.7741	12.4621	20.405	30.0345	31.6884	53.6501	41.7222	62.5309	21.7676	28.9486	33.7359	31.0437	37.2358	40.9169	46.8894	43.4817	31.4397	38.2204	52.4326	47.9009	39.0712	47.6652	38.625
199	C4 H10 Cl N O3	155.034	0.816	199	61.8855	63.2713	63.2057	67.1927	55.2776	36.7351	30.2913	34.7597	33.4157	28.1187	58.2784	53.5143	53.0351	65.3238	38.5618	41.2448	38.7196	38.2471	40.8483	38.0431	46.8255	44.4746	50.8861	47.2311	40.8691	43.5839	45.4522	46.3311	47.9795	45.9592	45.2323	46.8894	43.4817	45.078	45.7338	52.4326	47.9009	41.6842	47.6652	46.1003
200	C7 H9 N O3	155.058	0.937	200	10.9281	8.42042	9.0134	8.36055	10.8012	5.25098	4.70671	6.14053	5.10151	4.74327	9.71736	8.7998	9.33129	10.4314	9.67094	18.9326	18.6435	18.7656	19.2406	18.8048	10.7794	11.7571	11.3277	9.74913	11.5076	9.65469	11.9883	11.7224	11.0548	11.0601	12.4919	13.1714	12.0955	11.9902	11.4536	14.3098	12.6324	12.4648	11.3681	11.9613
201	C7 H9 N O3	155.058	1.35	201	1.76381	1.71002	1.74196	1.26437	1.63513	0.943633	0.915785	0.843669	0.892147	0.811447	1.99649	1.33652	1.81682	1.70416	1.94618	1.61918	3.01433	1.81639	2.22684	1.23387	1.39847	1.7045	2.18989	1.61769	1.32682	1.0202	1.0512	1.07974	1.42691	1.42393	1.20148	0.86998	1.16519	1.28301	1.33993	1.24513	0.937697	1.49878	1.21426	1.19696
202	C7 H9 N O3	155.058	1.211	202	1.48576	1.94155	1.84556	2.17148	2.61729	1.5665	1.22928	1.47632	1.1603	0.729993	8.22251	7.48198	6.77782	7.42466	7.35552	6.41441	5.58365	5.43873	6.46871	5.8751	6.24154	6.88613	7.86435	7.40778	6.13902	6.40737	7.96534	6.99161	7.3811	7.03158	7.25775	9.01342	7.80412	7.28253	7.2624	10.0587	6.80441	7.73182	6.59797	7.54215
203		155.069	0.828	203	9.70851	10.1431	9.38993	18.1525	18.4849	8.42649	6.13684	9.69657	4.9897	3.62972	4.58473	4.15429	4.11487	4.20317	4.4162	0.227122	0.185961	0.146171	0.21899	0.404455	1.64088	1.11758	1.28384	0.903197	1.08639	0.738498	1.00688	1.25092	1.18579	1.13489	1.16571	1.36401	1.28354	1.47687	1.1885	1.31505	1.46899	1.34148	1.38612	1.23623
204	C8 H13 N O2	155.094	4.332	204	0.151008	0.156598	0.25391	0.267367	0.129394	0.077259	0.064231	0.070713	0.110127	0.107312	14.4223	13.4583	13.1234	15.3588	15.1375	1.47389	1.52839	1.61073	1.32838	1.36192	3.29476	3.64151	3.69071	2.96019	3.34302	3.12713	3.62132	3.43115	3.63383	3.41596	3.64695	3.98199	3.64278	3.21731	3.4749	3.98491	4.11384	3.55456	3.43227	3.59135
205	C7 H8 O4	156.042	0.913	205	177.821	186.019	202.667	148.301	153.998	123.279	65.4813	95.1935	120.85	84.9802	53.0906	46.6882	41.3411	50.2423	45.1424	90.0144	82.0778	95.7005	85.2957	78.7481	54.8095	53.2933	54.007	53.4622	53.229	41.6809	60.6773	49.5922	50.7856	52.393	54.8665	42.1064	47.5811	52.4526	51.4955	48.6091	54.0011	41.2468	41.7397	49.2306
206		156.088	0.933	206	8.53917	8.79299	6.41628	29.0498	33.0771	19.0314	15.3188	14.041	6.14108	4.14685	5.29461	4.52281	5.20922	4.98954	4.35955	2.60166	2.91094	3.08383	3.28106	3.13668	2.55768	3.41093	3.17384	2.80526	3.09726	2.61401	2.78901	2.79104	3.08067	2.92441	2.90568	3.09176	4.14384	3.13097	3.03688	3.67679	4.28996	3.34399	2.98347	3.20018
207		156.089	0.932	207	83.1398	95.3868	84.935	78.0142	86.6376	55.9816	42.4359	53.6389	54.4265	39.4422	49.4185	48.2896	42.7333	49.3386	49.5386	63.9586	65.4807	67.9135	67.5859	60.5315	42.5636	45.7092	48.1528	41.3882	45.3902	40.679	44.0266	42.3292	41.9344	43.5748	42.7713	43.0649	39.8144	48.2115	43.5436	46.2056	48.219	42.6065	42.1962	43.5126
208	C7 H11 N O3	157.073	1.201	208	445.426	522.076	490.081	1293.05	1393.25	861.56	699.997	811.123	308.305	239.155	67.3386	53.4582	59.232	60.8923	61.1293	50.0731	48.3563	52.2157	48.7151	45.549	38.4669	49.812	52.3048	43.4825	47.8468	54.5897	55.426	55.9835	56.8198	50.5258	55.6651	55.3078	53.5323	52.4445	51.5862	62.7858	56.3486	48.846	50.9872	54.3463
209		157.073	0.933	209	1709.61	1873.71	1802.9	4076.22	4457.06	2885.59	2186.41	2598.36	1150.14	840.365	222.892	194.823	204.209	205.367	209.789	210.127	208.645	228.636	215.791	203.607	146.018	167.82	186.903	164.564	181.422	169.297	197.749	189.903	196.704	177.82	185.741	177.982	180.533	180.478	178.781	215.371	206.33	180.994	176.734	186.744
210	C6 H11 N3 O2	157.085	0.935	210	4015.85	4218.74	4220.86	1406.55	1408.21	846.075	668.556	826.351	2786.88	1940.07	566.597	513.692	516.274	554.153	544.658	351.454	354.205	375.245	349.678	318.959	287.895	347.445	392.465	339.243	363.965	333.733	394.499	369.211	381.035	356.61	392.863	273.264	272.56	381.203	348.999	316.531	302.474	269.34	288.205	334.323
211		157.964	0.796	211	169.41	176.868	167.669	88.0213	92.8703	60.0132	44.7122	56.927	102.774	81.858	46.3368	43.6083	44.1042	45.7276	46.6317	70.7981	69.8601	70.3863	72.2996	70.9538	33.9289	42.5675	45.4573	38.0848	48.103	39.712	44.3496	42.4945	42.8568	41.9505	44.4022	44.1879	41.4344	48.9121	42.7458	51.8878	46.7935	40.192	39.9993	43.7085
212	C6 H10 N2 O3	158.069	0.886	212	1.59487	1.51741	3.34867	1.94835	2.73515	1.95927	1.31631	1.73992	0.770996	1.1195	1.80622	2.48498	2.02469	2.75292	3.14048	2.88737	2.74775	3.08162	2.64498	3.05163	3.34328	4.51818	4.38928	3.54612	4.28645	4.73982	5.86784	5.53586	5.92955	4.68404	5.41663	6.9863	6.47206	4.70521	5.03005	8.39403	7.93218	6.64503	6.92149	6.09001
214	C6 H9 N O4	159.053	1.202	214	3.83361	4.26315	4.19189	2.03554	1.95402	1.22746	1.06872	1.27327	2.36335	1.80268	4.40085	3.83366	4.0379	4.67216	4.54505	6.05009	5.22288	5.97451	5.25234	5.07369	4.24007	4.72703	5.03561	3.93777	4.31502	4.41532	4.94493	4.63088	4.64275	4.54326	4.77459	4.89618	4.22224	4.76388	4.57782	5.03461	4.71417	4.30923	4.25953	4.62353
215	C6 H9 N O4	159.053	0.931	215	12.9265	12.6419	12.9556	9.95657	9.06025	5.70109	4.63611	5.12693	6.83354	5.17408	32.8093	30.8162	27.1968	30.4048	32.1416	57.7899	54.791	59.0706	58.8726	53.3907	35.0887	34.1093	38.1093	36.8173	37.3607	39.2554	42.8112	41.3889	42.5409	38.6091	44.9447	44.0186	42.9191	41.1745	39.9391	52.292	50.4766	44.4217	34.5406	42.8095
216	C7 H13 N O3	159.089	0.917	216	35.5543	42.9048	51.2402	41.0085	29.409	25.86	22.42	27.2945	29.3255	18.3877	25.2259	22.4253	23.2774	23.2189	24.5848	31.2695	30.4032	34.5137	33.6912	32.465	24.0117	25.0981	27.1195	22.1682	25.4563	22.5746	24.7895	25.5362	26.266	24.78	27.2868	23.795	22.8837	26.5018	24.8762	27.3573	26.6219	25.3515	21.7564	25.0269
217	C6 H13 N3 O2	159.1	1.203	217	6.26177	6.92464	7.08727	5.62641	6.98694	4.31464	3.2337	3.66948	3.70548	3.31984	8.02748	7.57697	7.70547	7.88597	8.38876	9.28938	9.30805	8.53146	9.89742	8.73315	6.67355	6.96401	7.57527	6.23971	6.4939	5.66351	6.75834	6.4246	6.65752	6.6056	6.25992	6.17228	5.89851	6.92153	6.52202	6.86036	5.8471	6.42093	5.87754	6.34927
218	C6 H13 N3 O2	159.1	0.934	218	17.9951	18.7943	19.5363	17.179	17.11	10.5587	9.30294	9.53387	11.6583	9.78473	19.6957	19.0007	16.2812	18.5175	18.5122	19.3222	21.4345	21.4937	22.5448	20.6281	16.8473	18.0229	18.6102	15.6956	17.7876	16.4568	18.4581	17.5529	18.2117	17.5159	17.5097	17.6253	16.2898	17.9586	17.4673	17.9491	18.7826	16.9967	18.9851	17.6971
219	C8 H17 N O2	159.125	0.93	219	5.38102	5.07593	5.14385	6.71165	7.884	5.33417	3.33476	5.26992	3.33076	2.37793	8.45571	8.20862	8.43624	8.89013	8.94488	12.3677	13.5252	11.9951	12.6039	11.8566	9.34761	10.4735	10.653	9.3506	10.4632	6.7862	9.21866	9.67209	8.51774	9.38695	9.74327	9.76891	9.32732	11.0194	9.55203	11.2175	10.0139	9.61577	10.368	9.58626
221	C6 H11 N O4	161.068	0.851	221	9.67573	14.897	17.5448	1.99172	1.99952	1.24642	1.23438	1.20822	11.499	6.38992	5.74796	2.28117	4.82904	7.01772	2.92449	76.9055	59.9377	66.3918	62.1976	55.2016	6.36585	8.28257	6.33793	6.12312	7.23688	3.61069	6.94434	3.65673	7.30268	6.20675	12.7716	19.7864	6.00664	5.16559	7.55698	8.54996	12.5729	5.60985	6.33051	8.00511
222	C6 H11 N O4	161.068	0.922	222	63.1957	58.5804	58.5647	81.8228	89.8228	55.9061	46.1525	54.6292	34.6326	28.7128	72.5718	72.6752	67.757	71.9509	76.9201	113.636	80.72	98.3044	81.0412	76.7458	57.1111	83.1611	68.8834	59.4377	66.5021	66.6908	68.2301	68.9718	68.0594	67.4497	70.3403	72.7719	70.545	70.3545	68.4649	76.2384	72.4939	68.5851	63.6341	69.4878
223	C7 H15 N O3	161.105	0.891	223	29.4399	31.5611	30.8344	56.2006	55.7651	38.6069	30.9994	34.7777	17.587	15.5299	116.609	112.918	115.752	113.963	118.862	69.314	68.1186	70.9407	71.8639	66.5071	99.8785	104.14	113.541	97.6312	106.955	122.901	131.253	129.681	127.912	114.877	135.124	127.606	115.655	112.132	117.092	147.929	135.454	127.44	122.676	126.267
224	C9 H6 O3	162.031	3.843	224	16.6276	22.8105	15.7004	11.9926	17.6922	3.74475	3.90977	10.3901	10.9229	6.13687	4.6113	3.58884	3.51976	3.74675	4.35482	1.98139	2.02469	2.07428	1.81896	1.86393	2.58348	3.43006	3.67428	1.50731	3.00509	2.46919	3.70588	3.23027	3.21121	2.97964	4.03435	3.13366	3.50357	3.4921	3.14001	3.77593	2.68331	3.29962	3.50147	3.29716
225	C9 H6 O3	162.031	3.715	225	156.161	168.288	171.881	137.319	143.206	92.3344	87.4121	76.3554	73.1932	67.1916	4.51073	6.41098	4.03221	6.15191	5.28958	3.60046	3.30922	3.44325	3.36387	3.30409	5.1698	5.90072	6.44457	6.33621	7.40925	5.70074	6.37282	10.8149	8.11228	6.91792	8.14965	8.87365	9.18769	6.61109	7.28581	10.7143	10.0818	9.22932	11.0708	8.50878
226	C9 H6 O3	162.031	3.934	226	23.7675	29.3452	38.5657	36.9208	33.7247	23.2024	11.3598	12.3505	19.1347	10.5643	4.98961	4.22817	3.8235	4.6851	5.5485	4.1781	3.63597	2.57634	3.04719	3.81441	2.51081	3.05719	3.42129	2.89774	2.76346	3.06503	4.33532	3.79395	4.75353	3.39981	4.39706	4.45283	3.96147	3.83128	3.6172	6.937	5.46378	6.61924	5.70105	4.5949
227	C9 H6 O3	162.031	3.403	227	30.5752	34.9215	27.3633	25.1697	28.2364	15.9623	15.1131	21.8849	25.8349	15.782	16.8706	13.5269	19.8922	15.8931	14.014	0.901932	1.0659	1.15461	0.958855	0.620185	6.30825	7.61296	7.70974	8.72499	7.91738	6.37289	9.47541	10.0166	10.3206	8.27319	4.21396	9.52733	10.3097	9.85198	8.33107	8.44671	11.4688	9.73792	10.3441	9.0493
228	C9 H6 O3	162.031	3.535	228	13.6455	9.83988	7.91207	16.2084	22.8055	6.96948	11.3234	7.59386	14.1628	11.1985	3.86257	3.27878	3.25291	2.43725	3.73082	4.06259	3.03892	3.46672	3.40503	5.02832	1.44384	2.44187	1.04039	2.00058	1.60113	2.03875	3.1015	3.0518	3.30043	2.22448	2.49284	0.999828	1.40064	1.13794	2.01971	2.91961	2.11336	1.28405	1.48297	2.11199
229	C9 H6 O3	162.031	3.607	229	52.1161	59.3046	53.4983	48.0753	42.5862	34.7173	16.2355	37.2289	19.7336	24.7731	8.82011	7.54836	7.70226	8.58777	7.98162	6.62979	7.26993	7.62331	7.75758	6.60551	5.27939	7.3289	7.30815	8.92657	6.20719	4.23185	5.65429	5.42126	6.2142	6.28575	7.4036	10.7325	10.1244	11.5943	7.33659	8.58109	9.44613	7.36123	9.7162	7.86453
230		162.031	0.934	230	23.0626	24.827	27.0188	9.38332	10.8126	5.15068	5.26922	8.17112	12.9194	11.0379	2.65663	2.83901	2.92721	3.27811	3.33706	1.0658	0.961941	1.62531	1.12171	1.52773	1.22688	1.34558	1.55023	1.68916	1.62214	1.4664	1.47928	1.55424	2.30223	1.58179	2.34103	1.55446	2.00872	1.31228	1.64532	2.09734	1.93182	1.65995	1.92209	1.7755
231	C9 H6 O3	162.031	4.052	231	36.5857	48.1217	25.9416	38.661	39.1721	12.8442	18.0264	12.1413	21.291	19.5794	35.2816	32.9342	34.3756	33.3019	35.7975	36.488	37.0865	35.3693	35.8588	32.7972	29.2311	32.3802	35.8206	28.9823	31.9496	24.4093	31.7257	33.065	29.6027	30.7963	35.3716	30.6022	29.4307	33.0932	31.1758	31.5528	30.093	27.3449	27.4039	30.4048
232		162.05	0.886	232	24.7393	25.6216	28.0043	25.3131	26.5434	16.2856	14.3227	14.8054	13.5411	11.9013	11.6289	12.0682	10.4466	10.6226	9.66331	13.1808	11.969	12.6508	9.31999	12.9229	9.51076	10.9971	11.0532	12.4934	11.1009	11.9151	12.5572	13.1388	12.374	11.6823	12.6799	11.871	11.8036	13.8465	11.9303	13.358	11.026	12.1093	13.0442	12.3811
233	C6 H10 O5	162.052	0.895	233	162.056	197.925	183.43	122.953	121.223	79.5266	62.2679	69.592	98.8513	79.0196	28.6515	24.9593	26.1908	28.2301	25.903	48.3767	51.4521	52.6146	49.2155	51.3241	24.0597	25.8471	26.5747	27.355	25.3945	20.511	24.0975	22.6307	21.9302	24.2667	22.8762	22.1411	21.8232	27.8175	24.0947	25.857	26.4081	20.6035	23.6552	23.4795
234	C10 H10 O2	162.067	3.967	234	51.0822	48.7516	44.0998	41.2688	44.3353	22.1668	20.3181	26.0605	24.6837	27.1643	12.5545	12.0036	14.3787	13.0627	11.9636	14.435	15.0815	13.5354	13.9059	13.0161	8.7474	8.84246	9.96718	8.45395	10.2886	8.17189	10.5717	9.45912	10.2439	9.41624	9.41507	10.3015	10.1499	10.7264	9.62537	10.8414	14.0103	7.95514	7.75017	9.90271
235	C12 H18	162.14	7.393	235	0.882629	0.960808	0.999285	4.00278	4.83446	2.9657	2.16438	2.62654	0.648681	0.381524	26.0227	18.4138	20.7204	22.3977	23.1388	2.1207	2.43779	2.43375	2.40699	2.42764	8.42639	14.5854	16.4332	11.5564	12.4054	14.8017	19.6061	18.8591	17.2361	14.8789	18.7581	18.1837	16.8918	15.4717	15.5781	18.5982	15.2404	14.3741	15.678	16.7254
236	C12 H18	162.14	7.567	236	1.60197	1.55763	1.40251	1.85692	2.02733	1.0783	0.841754	1.31462	0.83182	0.797769	3.65461	2.71779	1.93382	2.32099	3.36724	4.24078	3.98717	4.59	3.50501	3.60298	5.01978	2.97121	4.31327	3.43917	3.52495	3.33817	4.87541	7.43746	5.90023	4.53552	5.48305	3.82248	4.80874	3.83844	4.52199	4.07185	5.54075	5.58988	4.97957	4.91025
237		163.047	0.885	237	10.4676	13.8004	12.754	9.94688	9.89892	6.48803	4.8525	6.22171	6.90638	5.74339	6.51108	6.05742	6.17287	6.70439	6.18178	15.8528	12.8928	13.6013	16.3673	14.7189	8.91952	10.1523	10.5175	9.57381	9.86448	7.93853	10.4207	10.438	9.42782	9.69473	9.74197	10.2086	9.53328	10.0677	9.74992	10.6064	10.0841	9.89138	9.89196	9.83536
238		164.047	0.938	238	23.4419	27.8655	24.1125	21.1632	21.8344	13.893	10.8233	15.2424	13.5255	10.9673	5.31542	5.17821	4.30294	5.51277	4.67383	6.07966	5.14163	5.54555	5.56556	4.54992	4.18503	5.10073	5.65804	4.97929	4.32464	4.2022	5.04695	4.48188	4.86576	4.7605	4.94348	5.07494	4.85248	5.05653	4.82375	5.03577	5.61101	4.65083	4.59899	4.8575
240		164.047	3.7	240	53.9582	63.0674	64.5474	80.7162	80.6508	63.3717	7.63431	39.1334	17.1505	22.8448	23.8215	18.189	15.1888	19.1522	21.0616	7.14881	12.9793	9.7749	5.57482	13.0601	11.2149	12.0417	14.3004	11.7639	13.5084	11.3402	15.0848	18.4031	25.9623	14.8466	25.8128	15.284	16.5006	14.9399	15.786	17.5654	14.8258	20.3424	14.287	17.2129
241	C9 H8 O3	164.047	3.948	241	50.3218	70.6359	104.802	102.91	175.098	38.973	39.2008	79.4111	55.2379	53.4121	43.5385	35.7001	36.0367	44.9971	41.6409	69.5639	67.1758	68.5683	73.2375	79.3059	29.9037	34.9634	35.8899	29.7237	34.8773	35.2892	44.749	51.0556	48.8963	38.372	60.5153	48.622	51.9538	39.0274	41.7028	44.2048	42.4698	51.4875	44.0511	45.8855
242	C9 H8 O3	164.047	3.747	242	156.604	93.801	194.982	273.679	130.51	154.53	82.9931	144.686	92.215	67.0081	139.034	119.1	127.133	126.049	129.222	94.4524	85.9158	90.626	93.5438	95.7925	87.5369	97.3754	106.042	94.1521	98.3951	79.2706	107.59	98.1562	114.364	98.098	110.747	90.5732	88.6255	100.409	97.9525	95.1211	100.554	95.0828	94.2122	97.9111
243	C3 H9 N4 O2 P	164.047	1.216	243	18.8474	20.595	19.3361	18.3124	19.2146	10.5352	9.81709	10.98	10.4153	9.3088	4.20017	3.58026	4.0031	4.15069	4.28542	3.79262	3.57505	3.70472	3.56043	3.42045	3.07064	3.93722	4.44186	3.46354	3.57119	3.28996	3.36303	3.39795	3.48482	3.5578	3.41174	3.27776	3.07996	4.30213	3.5464	3.74267	3.89082	3.17245	3.26453	3.48443
244	C9 H8 O3	164.047	3.567	244	146.513	158.414	147.681	188.037	200.325	127.446	96.3884	116.919	100.145	68.2165	120.929	110.795	113.472	120.898	124.455	83.2485	76.7495	81.6122	81.7135	76.3312	69.5519	76.9426	84.096	71.1065	81.9874	77.7837	90.9868	85.3221	90.3477	80.9027	89.3495	80.3292	76.2124	84.3685	81.3777	82.3502	78.3025	74.1761	72.0544	81.7045
245	C6 H12 O5	164.068	0.893	245	56.7845	61.788	58.2404	66.4131	71.7455	46.3218	34.6153	43.2406	34.1815	28.035	320.872	308.672	300.704	319.33	316.34	97.8786	102.049	100.55	102.033	96.1621	77.6519	93.3833	94.0238	84.5995	88.0888	66.8955	70.8243	69.372	71.023	79.5402	73.4995	68.1813	64.6495	88.4882	77.8729	71.9933	70.4531	61.3673	65.353	71.3938
246	C5 H13 Cl N4	164.083	3.632	246	18.3805	19.5502	15.7689	9.54108	11.0587	7.99496	5.49001	5.67054	8.4364	6.52554	3.47684	2.90079	3.11988	3.24236	3.32851	2.95222	3.00929	2.98417	3.27047	3.13264	2.61382	2.46441	3.17397	2.86447	3.12719	2.08465	3.16096	2.53904	3.31161	2.81557	3.22933	2.75736	2.42362	2.71614	2.80587	2.24515	3.33309	2.78547	2.8548	2.79019
247	C6 H7 N5 O	165.065	0.931	247	17.1744	22.7363	19.4043	18.0842	14.0957	9.99389	6.75816	9.20622	11.3785	10.5303	22.0203	20.2868	20.8937	21.3844	22.2064	12.7764	13.5852	15.67	14.077	12.4097	16.4044	18.3011	18.4012	19.767	18.7792	16.6025	17.7101	17.7228	18.395	18.0093	17.2747	15.7671	15.0014	16.4323	17.4691	17.5937	17.502	17.533	16.9473	17.14
248		165.065	0.936	248	1.8674	2.33813	1.84307	1.84608	2.09959	2.13183	1.63234	1.2168	1.1181	1.20333	20.8332	21.301	18.9257	19.7028	24.2801	46.9561	47.8314	50.6892	48.4813	46.666	21.873	27.6436	28.379	25.131	27.2722	21.6262	28.8646	26.8854	25.9692	25.9605	30.5906	25.4496	24.6745	28.3803	26.3357	29.445	24.9814	27.1086	24.8192	26.5065
249	C9 H11 N O2	165.078	2.134	249	191.159	162.988	132.518	58.1561	215.276	32.2702	102.379	90.3815	31.1451	97.2988	12.2282	17.1197	21.3493	19.8673	13.7471	21.4648	23.7832	20.2589	27.7191	13.9957	19.542	19.2306	20.0857	16.5878	14.9512	1.35284	3.13018	2.61255	1.11397	10.9563	2.89712	0.879643	1.35631	15.8338	9.32358	0.797907	0.393661	0.44928	0.660385	3.69697
251	C8 H6 O4	166.026	3.845	251	125.053	144.854	148.481	64.3259	81.5926	46.373	36.4309	40.1446	72.1076	46.6606	16.9411	17.5415	14.2798	19.1337	21.4093	8.31848	4.59721	8.58996	11.0916	6.77151	11.4484	10.2791	9.9179	12.9826	14.6835	9.25271	12.9729	11.5324	11.4848	11.6172	14.1398	9.96836	13.6217	15.2134	12.0796	12.0598	8.6912	10.3813	9.20929	11.5875
252	C6 H6 N4 O2	166.049	1.373	252	13.3216	13.8714	12.2129	20.0943	21.371	14.0922	10.4835	12.8562	8.46804	6.70255	21.5195	20.5155	17.9217	20.8017	21.9873	23.232	21.0867	21.7496	22.102	21.8709	18.1508	20.0187	20.5243	17.5359	21.062	19.3748	21.0306	22.1615	20.4461	20.0339	21.1603	21.3609	21.8246	22.0922	20.484	23.9271	22.2291	25.5481	20.2294	21.5645
253	C6 H6 N4 O2	166.049	1.488	253	6.57103	8.45641	7.16126	4.77714	5.59953	3.0848	3.06598	3.80384	3.42782	2.50077	6.35642	6.19352	5.16081	6.31817	7.11377	9.32296	9.01948	9.1826	7.98203	7.15173	9.60553	10.2319	10.6754	9.73811	10.5376	19.4066	20.2834	20.7909	21.5573	14.7585	20.8679	26.1064	24.329	11.7714	16.4757	24.4333	21.3947	19.2032	23.0871	20.319
254	C8 H9 N O3	167.058	0.933	254	20.5933	24.8651	20.734	13.0486	11.7615	7.46082	7.28244	7.33069	12.5376	10.5136	13.6296	14.3231	14.0962	13.8668	12.1756	50.7047	48.5752	46.9912	51.5951	47.7337	24.8136	25.4281	23.4714	21.303	25.9303	21.8196	22.2467	22.8535	22.5314	23.3775	22.375	20.618	23.0897	24.3295	23.1562	26.7741	25.5698	23.066	19.5206	22.952
255	C8 H9 N O3	167.058	1.202	255	0.368791	0.323924	0.325966	0.666291	0.489433	0.276597	0.235252	0.357296	0.202139	0.144844	2.96082	2.54223	2.71694	2.68877	3.04813	9.41235	8.9586	8.96504	8.94936	8.56909	3.91841	4.7887	5.2732	3.87581	5.01092	3.92448	4.19989	4.33032	4.65889	4.44229	4.38349	4.68203	4.54527	5.33611	4.52641	5.15692	5.22418	4.61487	4.65651	4.62012
256	C5 H4 N4 O3	168.028	0.927	256	1.23217	1.62887	1.33613	1.97834	2.92568	1.60922	1.07873	1.11976	0.785058	0.590417	4.17657	2.91506	3.19631	2.98268	5.43082	3.65328	2.81565	3.20559	2.89337	2.49352	6.23468	7.0678	8.27659	7.74296	7.9069	10.8502	13.2753	12.9299	14.5159	9.86669	14.3163	13.7285	12.6109	7.89739	10.5157	15.059	14.0596	12.4333	13.523	12.5416
257	C3 H8 N2 O6	168.038	0.794	257	180.4	196.918	185.701	209.637	230.768	143.334	111.501	133.875	112.904	85.8438	129.746	121.077	129.379	128.09	131.87	183.077	184.68	183.082	191.555	178.215	96.4755	108.896	120.312	95.593	132.853	97.9177	102.825	105.657	106.096	107.403	111.004	107.355	105.282	121.906	108.541	125.08	129.544	101.796	106.371	109.77
258	C8 H8 O4	168.042	3.442	258	664.12	511.613	495.398	589.102	714.742	405.542	330.113	137.632	274.878	323.62	110.295	97.3261	101.946	90.5214	105.608	7.93538	8.59302	9.25411	6.99711	6.61539	42.3563	53.4024	56.8406	50.0377	52.0114	72.8039	75.2163	74.391	74.2514	61.2568	76.6638	73.1518	71.9279	60.1306	63.8887	75.2516	69.9879	67.1255	73.9215	70.712
259	C8 H8 O4	168.042	3.714	259	692.622	773.192	773.178	592.221	713.861	392.125	314.814	374.245	386.407	294.116	46.4799	33.6034	36.8151	30.502	40.979	11.8076	11.5588	14.0517	10.598	14.634	35.3934	40.1947	43.2228	40.6418	43.7015	48.5802	53.0753	51.2773	53.4894	45.5085	52.6879	51.2475	51.2948	44.6875	46.7859	53.8508	52.7028	45.6532	49.1465	49.9991
260	C8 H11 N O3	169.073	0.936	260	17.0487	19.4701	18.8055	8.46014	9.18078	6.09849	4.59555	5.58172	10.4272	8.33212	12.7868	11.3363	11.1571	11.6623	12.7164	10.6369	11.4908	12.2195	10.1589	11.9812	9.25796	11.3172	10.7893	10.9638	9.45356	12.5642	13.195	12.9427	13.114	11.5108	13.4023	13.5294	12.5345	11.7854	11.8829	12.0301	14.086	12.9694	12.1137	12.69
261	C7 H6 O5	170.021	1.204	261	36.4762	38.774	44.6401	13.3905	13.7177	8.45426	6.18432	7.58643	22.9578	15.0068	21.9492	19.5481	19.3158	25.7493	23.1708	51.6745	54.2149	44.8384	40.5059	52.119	18.0358	26.7973	26.3675	22.4096	23.9662	17.8972	20.6425	19.997	19.5444	21.7397	21.2821	19.595	14.4438	29.2502	21.5692	22.2466	18.3744	17.0349	18.497	20.151
262	C7 H6 O5	170.021	1.366	262	87.6979	80.5902	84.7844	109.177	131.202	63.0038	50.7233	59.1933	47.5586	64.4188	291.31	237.744	51.1009	94.1441	95.7121	206.644	334.663	58.9196	146.397	150.611	73.6754	91.1013	134.757	75.6439	47.3298	53.5022	74.0442	87.7389	97.5548	81.7053	80.8805	59.095	80.1083	100.837	81.2839	71.7437	66.0302	83.4845	74.5502	78.0399
263	C7 H6 O5	170.021	1.415	263	513.1	549.672	539.123	324.398	419.19	231.964	167.63	218.551	287.01	248.964	483.612	396.894	338.326	284.475	420.635	590.374	798.06	955.08	463.261	475.991	348.409	440.693	444.551	222.084	232.115	173.578	281.665	404.62	300.962	316.52	353.723	370.526	407.231	339.516	331.157	497.883	179.472	243.189	301.672	321.551
264	C5 H10 N6 O	170.091	3.781	264	1.99468	2.2681	2.18651	5.53448	5.45647	4.2769	5.34352	4.12036	1.19589	1.1465	3.05245	4.00706	4.7235	4.93317	6.07572	13.6662	12.4294	15.2473	8.13898	8.65964	4.8883	3.10869	2.64844	2.55101	4.3053	19.6569	12.3919	5.69166	11.4287	7.40788	17.1984	24.7789	11.4191	5.55476	9.50214	15.7038	14.4689	9.75596	21.3491	13.3077
265	C8 H14 N2 O2	170.105	2.037	265	0.368671	0.428379	0.401419	0.350277	0.730103	0.213235	0.173352	0.51069	0.624629	0.177234	0.328569	0.199753	0.488874	0.460915	0.850839	2.11527	1.19142	1.84244	1.57207	1.19646	1.70607	2.98187	3.3691	1.62756	1.8422	1.65628	2.32033	2.16389	2.5023	2.24106	3.00991	0.89846	1.429	1.34817	2.0783	1.97654	1.06589	1.47441	1.58186	1.83903
266	C7 H9 N O4	171.053	0.929	266	9.47513	9.47047	8.1821	88.1109	90.0196	55.3604	47.1296	49.6437	4.6233	3.74536	20.3719	18.4577	17.0594	19.1318	18.5373	33.9522	34.8665	36.5911	37.5729	33.4259	22.4854	24.3036	25.3359	21.3121	24.9244	21.4059	25.8166	24.4629	26.5008	24.0608	26.9876	27.5195	27.9968	23.9272	24.7886	31.4266	32.9086	30.5396	27.8091	26.8679
267		172.125	7.393	267	0.71323	0.213725	0.478824	2.14416	2.57193	1.26353	1.02634	1.21288	0.169945	0.130457	12.2782	9.6527	12.0034	11.0958	12.0179	1.11461	1.38823	0.838329	1.40408	1.33128	4.78882	8.85009	8.45344	6.94895	6.74601	7.43847	10.6686	9.03156	9.0019	7.99198	10.7454	9.30259	8.10866	7.18117	8.23269	7.90959	9.52235	6.93027	7.42179	8.53478
268	C6 H7 N O5	173.032	0.909	268	61.4635	70.3177	68.3598	67.6349	70.9397	41.2962	33.3555	38.6171	38.5192	29.2493	28.2471	23.9147	24.7569	28.1088	28.4623	4.4408	4.27709	3.92525	3.74961	3.24199	12.206	10.6602	11.4483	11.1086	10.236	12.2461	13.4634	13.5289	13.6839	12.0646	13.0158	12.1659	12.1386	11.9694	12.1383	14.2849	12.3807	12.7569	13.1515	12.7849
269	C7 H11 N O4	173.068	0.936	269	67.0264	75.7984	71.1032	93.3897	108.278	61.6153	47.9498	58.4346	38.7117	30.4702	115.805	97.5574	30.6838	33.2484	113.804	96.65	94.2775	101.551	103.874	97.2975	100.982	97.8271	107.895	100.282	106.294	84.9624	33.852	117.897	119.013	96.556	38.0812	34.5476	29.1486	105.315	83.7609	45.7233	60.4259	34.3917	30.2228	65.2784
270	C7 H11 N O4	173.068	1.208	270	25.7771	27.2907	27.0709	55.0407	53.2524	35.5101	25.7269	30.3437	17.0758	12.3237	126.081	114.658	109.838	122.561	121.034	34.6105	33.0336	34.2059	33.7278	32.0554	96.5843	86.66	95.8115	86.9836	90.7636	97.4438	112.918	106.439	112.437	98.4489	111.011	118.7	111.309	92.2892	101.271	119.305	115.378	109.099	104.733	107.913
271	C5 H7 N2 O3 P	174.02	1.282	271	5.32394	5.55185	4.98105	23.3043	22.2523	15.4957	10.9622	13.7966	3.25192	2.61647	1.66978	1.73023	1.78368	1.78969	1.94028	5.32576	5.30654	4.97652	5.1135	4.9373	1.79625	1.91604	1.77882	1.6986	1.78411	0.299165	0.66276	0.558855	0.585473	1.23112	0.444824	0.3707	0.451286	1.84726	1.1018	0.318306	0.36745	0.343994	0.445769	0.644911
272	C3 H6 N6 O3	174.05	0.882	272	3.17357	1.89397	1.10245	1.70182	1.05347	1.0049	0.404025	0.915386	3.28556	1.436	17.1117	18.7091	13.1549	11.8248	14.2049	21.4788	13.0465	22.026	18.4084	12.7166	25.3139	12.2531	17.9475	22.017	17.3154	8.55417	15.086	19.1376	19.2869	17.4346	14.1021	11.765	15.0748	19.49	16.7699	20.279	17.3203	15.5012	17.5052	16.2362
273		174.1	1.201	273	1018.11	1184.68	1119.39	3007.75	3290.24	2001.94	1589.45	1828.13	713.501	519.406	107.781	88.5167	98.114	103.239	111.528	70.6113	70.5544	75.3657	72.8046	66.7209	63.6955	80.117	85.068	71.3896	81.4047	87.3104	91.1092	92.7405	90.5675	82.6003	89.5897	94.324	90.1242	90.1413	85.013	96.7603	95.6412	78.7515	83.925	89.1856
274		174.1	0.932	274	3616.13	4032.89	3830.67	8804.2	9575.11	5744.06	4695.44	5718.86	2496.8	1798.84	344.55	307.792	325.778	339.142	343.142	262.93	276.493	288.052	280.758	252.051	225.101	268.105	290.259	257.006	280.033	289.884	308.561	301.557	299.848	280.039	296.888	309.036	285.215	292.347	284.563	315.591	322.928	274.913	281.096	295.89
275	C6 H14 N4 O2	174.111	0.828	275	54.0413	56.2237	59.6821	352.929	368.345	236.893	193.411	203.708	32.9696	25.8965	20.9943	18.9381	21.3934	17.6517	14.418	12.7179	13.5817	12.8813	16.0504	11.2862	8.5481	9.9298	9.48226	9.41031	10.2983	7.28442	9.46041	9.0851	8.44519	9.10488	8.36483	11.9093	10.1406	10.0435	9.39336	10.319	8.33289	8.94621	10.2853	9.36536
276	C13 H18	174.14	4.797	276	0.201995	1.27638	0.109354	1.28564	1.40395	0.889079	0.547471	0.801649	0.172941	0.475878	10.0697	9.88784	9.36282	9.85072	10.1948	5.21074	5.38439	5.26534	5.04899	4.98529	9.54148	9.46708	10.7677	9.26796	10.7319	9.36951	12.588	11.3006	12.3837	10.602	13.0134	11.008	10.5087	9.83733	10.7419	11.7546	10.5971	9.48974	10.2825	10.9627
277	C7 H13 N O4	175.084	1.43	277	1.687	1.54557	1.38588	3.0265	4.47648	2.67307	1.92139	2.65325	0.782896	0.835873	6.49057	4.72569	5.04502	6.51254	5.84572	15.9253	15.8663	15.9935	15.4661	14.5489	8.05118	10.8495	10.6435	8.27463	10.1426	8.98739	9.77205	10.4517	10.2952	9.71864	9.79964	14.83	17.0187	11.0074	10.703	17.3957	15.7817	14.0756	15.5605	12.5284
278	C7 H13 N O4	175.084	1.202	278	447.027	524.057	492.745	1293.86	1395.8	862.332	700.422	811.775	309.379	239.858	71.1821	56.7673	62.8787	64.8861	65.5009	60.8639	57.372	61.5738	59.5311	54.1964	44.0365	56.2172	59.1211	49.2096	53.7129	60.3055	61.0093	61.4785	62.1822	56.3636	61.0825	61.3252	59.6944	59.4478	57.5133	69.41	62.5886	54.8788	56.2855	60.2547
279	C7 H13 N O4	175.084	0.935	279	1729.01	1896.29	1824.56	4082.33	4460.46	2887	2188.11	2599.31	1161.63	849.687	231.487	208.77	216.299	219.322	223.427	223.411	212.81	238.142	227.608	209.031	155.143	177.843	197.51	173.149	191.624	183.644	212.235	202.044	210.512	189.3	199.765	191.564	193.987	193.445	190.84	230.322	221.904	201.209	189.591	200.74
281		175.097	1.202	281	7.46605	8.09899	8.05311	21.4469	23.2464	15.1685	11.6259	12.4217	4.87308	3.54588	0.658792	0.410979	0.531283	0.676967	0.61319	0.306353	0.327016	0.187023	0.37957	0.222204	0.214243	0.431207	0.478084	0.355712	0.394926	0.37744	0.51336	0.420819	0.548538	0.414925	0.363394	0.393093	0.453547	0.512849	0.419438	0.478299	0.572494	0.426401	0.339091	0.445263
282		175.097	0.932	282	26.0097	27.2423	30.9015	65.134	70.683	42.2034	32.9406	41.4771	17.3184	12.7807	1.03754	0.987186	1.09304	1.22718	0.863336	1.14719	0.613682	0.893497	0.800049	1.10912	0.62187	0.758058	1.03891	0.848069	0.847581	0.959514	0.955411	1.22558	1.33489	0.954432	1.09746	1.28513	1.26573	0.898845	1.00653	1.43425	1.58953	0.980259	0.949007	1.13833
283	C10 H8 O3	176.047	4.778	283	8.2361	9.759	9.08201	6.64432	7.94465	4.59823	3.736	4.45771	5.46897	4.43486	12.3231	11.0106	10.1915	12.4057	12.6632	5.3396	5.37607	5.47657	5.40849	5.38301	9.09018	9.64523	10.6342	9.16089	10.0696	10.0836	10.7677	10.568	10.4941	10.057	11.0781	10.3352	10.1038	10.3636	10.1751	10.7803	10.0794	9.43904	9.89623	10.3015
284	C11 H12 O2	176.083	3.967	284	79.9629	86.3742	83.9924	78.38	84.7406	52.1208	38.7659	48.8754	51.2842	39.1452	30.6204	27.2818	28.8214	30.687	29.8541	28.5566	28.4804	30.9576	30.0043	27.6621	18.5852	21.0273	24.1098	20.933	22.6865	19.3742	23.2229	21.3315	20.8175	21.3431	21.7797	23.1756	22.9707	23.7735	21.795	25.2538	22.4498	21.1854	21.4564	22.1378
285	C13 H20	176.156	3.958	285	108.715	117.708	113.094	55.1143	65.3216	37.9502	27.2293	36.2481	66.4	49.7543	7.94093	7.86302	8.1375	7.29103	8.86827	15.8077	16.1772	16.682	15.7973	15.6499	6.56666	7.87936	9.43925	8.16899	8.4614	5.73228	9.8162	8.54082	7.58689	8.02131	9.53365	8.39781	6.60666	9.14789	8.13565	8.23678	7.2603	8.06291	8.14069	8.08713
286	C13 H20	176.156	8.109	286	8.62625	9.57891	9.07579	12.2916	13.3651	8.29738	5.98058	6.9472	5.65194	4.05313	7.99882	7.18858	7.16988	7.44261	7.86457	8.95796	9.32172	9.58357	9.09047	8.11404	5.45478	6.36231	6.77876	5.96651	5.94619	4.07828	4.67671	4.52822	4.38092	5.35252	4.34824	4.11333	3.94954	6.04215	5.14132	4.58935	4.28109	3.93618	4.26941	4.54909
287	C13 H20	176.156	7.392	287	0.405378	0.394462	0.428665	2.38965	3.15786	1.95558	1.63265	1.68379	0.369934	0.262733	16.662	13.7659	15.4067	15.0501	16.4295	1.20343	1.8978	1.40492	1.46411	1.57071	5.814	10.5799	9.67276	7.956	9.5258	11.3658	12.7181	12.0909	12.5657	10.2543	12.5744	11.4383	10.8899	10.1599	10.5433	11.3014	10.8948	10.371	10.5622	11.2664
288	C13 H20	176.156	4.523	288	31.6972	35.6724	31.7636	29.0683	24.3193	17.3137	13.0607	14.9661	21.6453	16.6338	33.0252	29.656	30.1426	33.0056	34.0663	73.6124	74.1164	76.5607	74.9141	68.3205	45.8024	46.5043	50.7686	42.5196	47.3609	25.6035	35.7054	35.5481	26.8445	39.6286	39.1969	34.333	33.8158	48.5909	39.4445	37.6855	35.4498	33.2352	33.3867	35.6049
289	C13 H20	176.156	3.891	289	59.434	75.0115	60.2616	45.1003	52.2069	30.8783	25.458	28.5336	38.4455	35.9906	19.6002	15.214	16.1729	18.1175	15.8706	10.0528	10.4503	10.8716	10.8398	9.78734	8.934	12.2088	11.2504	10.504	11.7249	11.7389	13.6976	14.6232	15.295	12.2196	13.4695	13.6342	12.5999	14.1301	12.5736	13.1401	12.7741	12.0245	12.8038	13.1946
290	C6 H11 N O5	177.063	0.892	290	23.624	26.0707	22.8218	24.7112	25.1195	16.0167	13.5614	15.1267	13.7718	11.4654	19.1985	20.3261	18.2293	21.7475	21.3202	28.1606	26.3078	28.8414	28.9312	26.2881	17.618	20.195	21.0958	19.2404	22.1048	20.5069	21.4568	23.04	21.9496	20.8008	22.0901	23.1062	22.5245	23.0409	21.3407	26.0957	26.5896	23.8204	21.8624	22.7303
291	C9 H6 O4	178.026	3.881	291	13.2388	11.2392	12.6748	5.29681	4.11207	3.36529	2.60693	2.63802	6.51537	5.13047	25.4585	24.8343	24.3394	26.9466	27.5742	11.4365	11.1087	10.7758	10.5578	9.98959	14.5066	15.295	17.1958	15.0938	15.3997	15.5235	16.8104	17.9857	17.2012	16.1124	17.6684	15.6987	15.2609	16.5733	16.1661	17.0742	16.0526	16.05	14.8547	16.3594
292	C11 H14 O2	178.099	4.21	292	136.958	150.664	139.366	45.3307	51.2969	30.4434	23.2566	29.1748	80.1424	62.8922	14.3369	11.4384	11.5156	12.6658	13.5015	38.4328	38.726	38.8498	39.2542	36.7008	20.0963	21.3072	24.0573	19.4232	21.9006	15.6428	16.9697	16.1404	16.2247	19.0847	16.4721	15.3579	15.1632	22.8531	18.6209	15.9474	15.536	15.2604	14.8979	16.7265
293	C12 H18 O	178.135	7.867	293	7.96046	9.32854	8.50597	1.8753	1.87414	1.34017	0.967324	1.14237	4.80284	4.02451	11.1738	9.4423	10.2757	11.2337	11.6346	10.0186	9.64021	9.87934	9.05707	9.16653	10.5369	12.2074	12.9556	11.0415	12.0172	5.76337	6.48661	6.19617	6.20743	9.26803	6.4847	6.77584	6.55122	12.7658	8.94699	7.20914	6.5935	6.32259	6.36426	7.28112
294	C6 H13 N O5	179.079	0.871	294	13.2279	12.6334	13.4053	8.20072	6.47445	4.59934	3.54402	3.62364	8.46674	5.87186	6.16569	5.35008	5.26082	5.64002	4.97915	11.64	11.4829	11.8506	11.4138	11.4807	4.54153	5.28952	5.7697	5.12611	4.84295	4.3751	4.73707	4.59228	4.60564	4.87555	4.95425	4.65337	4.23883	6.20473	4.91476	4.97619	4.28679	4.29387	4.92638	4.75963
295	C3 H9 N4 O3 P	180.042	3.713	295	193.14	208.822	211.043	172.311	172.911	107.377	98.2807	93.9625	90.9731	79.844	7.35275	7.50876	6.36162	9.62907	7.9201	6.58242	5.9207	6.23552	6.01846	5.91152	8.7346	8.9895	9.7859	8.97099	11.5378	8.8186	10.0875	12.2023	10.867	9.99936	10.9334	13.367	12.8697	10.4035	10.5405	15.1533	13.0754	12.0767	14.5468	11.7815
296	C9 H8 O4	180.042	3.445	296	346.293	343.09	356.506	308.937	342.334	204.264	161.372	159.507	155.181	123.407	51.3184	45.7371	50.2283	47.0634	48.5237	3.6723	4.02879	4.48508	3.8137	4.1441	19.7072	25.1402	27.2071	22.7988	28.8935	33.6739	38.1054	36.3328	36.3465	29.8006	40.7644	35.4292	36.338	28.3796	31.3512	37.3777	37.8414	34.3793	34.3372	35.0327
297	C7 H8 N4 O2	180.064	2.159	297	517.633	588.532	558.924	495.132	590.858	356.69	284.337	341.84	350.73	245.393	455.273	465.667	421.453	413.867	481.684	468.353	390.267	472.649	455.803	432.426	360.526	448.285	478.645	410.525	420.292	411.6	457.07	448.502	500.146	437.288	473.104	465.761	546.904	468.004	451.904	442.601	492.952	503.471	398.214	464.109
298	C6 H12 O6	180.064	3.214	298	21.1511	39.3479	22.1109	30.0841	26.7824	12.6473	33.7552	19.7369	7.19232	5.69734	86.0293	108.252	105.634	106.018	89.5244	201.534	245.398	185.632	216.976	234.674	83.4211	92.0736	109.229	93.8343	102.151	125.766	166.415	143.707	194.896	123.499	158.133	144.085	164.742	85.9408	127.707	151.415	134.039	185.393	149.433	146.798
299	C7 H8 N4 O2	180.064	3.274	299	44.0601	32.2291	33.1122	56.4359	75.8042	35.0878	36.1117	25.8437	28.3824	21.1826	106.919	107.441	116.156	116.472	98.2027	215.151	253.077	210.991	228.499	228.301	168.9	262.084	236.387	217.647	230.883	129.977	388.642	375.664	211.86	246.894	382.523	385.354	377.401	262.247	276.89	385.185	238.377	203.035	541.965	314.715
300	C7 H8 N4 O2	180.064	2.055	300	243.156	269.965	255.531	306.926	233.939	144.685	109.117	131.055	136.573	113.986	250.297	158.684	221.974	256.213	198.504	206.104	237.488	190.94	204.619	177.77	172.258	169.934	186.456	165.612	187.506	181.926	188.925	190.046	186.798	181.051	194.109	216.094	146.13	178.785	181.831	283.898	266.009	178.798	249.248	201.689
301	C11 H16 O2	180.114	5.483	301	448.195	502.986	478.17	113.025	133.811	82.7492	63.8184	78.6915	267.923	219.859	253.273	230.421	241.71	248.278	254.728	314.803	307.966	320.472	310.217	296.562	227.554	254.808	270.633	228.622	251.849	192.719	199.9	197.027	198.392	224.612	204.208	205.611	198.756	255.224	222.137	216.917	201.78	190.391	191.292	207.069
302	C11 H16 O2	180.114	7.048	302	6.19637	6.96639	6.78279	17.598	19.1667	11.6801	8.54101	10.3399	3.89818	3.12576	10.0996	9.32989	9.12972	9.8399	10.1215	15.7685	15.23	16.4091	15.1347	15.3293	9.23236	9.7672	10.6474	9.26359	10.3347	7.4699	8.99804	8.55129	8.29374	9.17313	8.84297	8.92797	8.57412	10.334	9.17217	9.36463	8.43165	8.112	8.59676	8.77446
303	C11 H16 O2	180.114	5.58	303	55.415	61.8045	58.6647	175.076	208.644	117.345	96.7837	115.55	33.4358	26.656	35.5151	33.7099	32.8555	36.682	41.2003	116.035	109.071	110.128	109.288	112.477	43.2383	45.8302	48.5838	41.8436	45.7582	35.6801	37.5644	36.8684	37.6606	41.4475	38.849	39.4489	37.9043	44.5812	41.0899	41.9892	39.5905	35.8617	36.5921	38.9377
304	C2 H5 N3 O3 P2	180.98	0.799	304	39.3303	40.3003	38.4235	19.6552	20.3756	13.57	10.7665	12.6461	24.7791	17.4086	11.5203	10.7301	10.9085	11.181	11.2786	15.833	15.8859	17.5786	17.8229	15.3789	8.05511	10.2886	10.9602	9.54083	11.6277	9.1178	10.2237	9.88622	9.78135	9.9424	10.8873	9.98212	9.25403	12.1263	10.1196	12.4163	11.9582	10.0232	9.68771	10.3862
305	C9 H11 N O3	181.073	0.933	305	78.9251	88.6562	80.5693	55.2882	62.7153	38.7649	30.7211	38.6228	44.2082	37.7883	63.4896	58.5462	54.7272	59.9949	61.1154	29.3112	41.1588	45.2872	42.8132	38.2348	18.0511	31.1966	34.7081	15.9857	19.6895	12.2403	27.1801	25.2257	17.8259	22.4559	17.5054	18.6668	25.0049	33.8265	22.8259	19.0812	29.2425	25.6002	24.8277	22.9649
306	C9 H11 N O3	181.073	1.212	306	57.3342	64.2918	59.5466	51.2753	58.9071	36.3156	26.9897	32.1057	32.8388	27.9013	12.6019	11.2004	12.1506	12.4497	12.8299	15.8545	15.6427	15.7592	16.0104	13.902	10.8888	11.59	13.6144	11.4549	11.5649	10.0502	10.5344	10.7394	10.8573	11.2549	11.1849	10.5218	11.3319	13.2277	11.344	11.566	11.2931	10.5783	10.187	11.0479
307		181.073	1.951	307	0.33537	0.725032	0.251553	133.291	183.289	49.5861	85.5033	121.516	0.969706	0.108833	4.3865	3.70774	5.57896	6.04105	5.95959	1.18623	1.0098	1.1435	1.14925	1.09898	1.91476	2.15121	3.21505	1.45726	2.55944	2.51336	0.537317	0.993004	3.79252	2.12599	0.519175	1.92715	0.640292	2.20306	1.8964	1.7	1.76345	4.95052	3.94011	2.10731
308		181.894	0.792	308	26.8773	22.7673	12.6534	9.85134	35.0046	8.36548	4.29742	14.6707	8.60315	9.70138	13.1385	18.5869	12.8798	16.0326	12.6227	37.2859	16.3913	37.746	23.6276	22.2173	41.9657	28.4096	39.6905	51.1464	53.6876	56.6507	59.4584	64.138	60.2976	50.6049	61.3303	50.6161	62.247	37.2823	51.2518	47.2064	74.2015	70.4396	63.6304	57.8111
310	C9 H7 Cl O2	182.013	3.698	310	401.333	399.764	408.282	410.863	405.63	431.925	426.748	421.654	402.77	433.916	417.988	433.841	423.079	429.577	426.319	427.368	424.805	429.809	422.177	413.195	437.958	421.887	422.352	432.768	419.517	456.667	411.975	416.849	436.015	428.443	418.268	434.735	426.989	429.816	428.16	420.612	355.427	408.232	370.908	417.364
311	C6 H14 O6	182.078	0.892	311	3.1585	3.03555	3.38775	3.84639	4.50323	3.30796	2.19781	2.66029	1.71125	1.52477	249.63	241.616	231.299	250.716	250.84	66.7164	69.5275	76.8683	72.6788	71.9648	62.7406	66.422	70.206	66.3336	67.2607	49.2987	53.8336	51.8939	53.6239	60.1792	52.1957	50.628	50.0979	69.2675	58.8558	58.1558	54.464	50.0532	51.6368	54.5846
312	C10 H14 O3	182.094	5.003	312	0.307491	0.507365	0.442181	0.123546	0.302522	0.261193	0.208736	0.235509	0.155858	0.182884	27.8938	25.8791	25.6008	26.5537	26.9721	2.12805	2.05245	1.98626	2.04763	1.8882	20.3058	21.0983	23.1086	20.8765	21.7468	20.3203	23.9256	22.4082	22.8314	21.8468	23.8002	23.6861	22.3993	22.1801	22.181	23.1996	21.7971	21.2533	21.9633	22.4137
313	C14 H14	182.109	5.825	313	12.1127	13.0481	12.27	13.3139	17.3088	10.7998	8.50575	10.5236	7.02958	5.67194	5.65941	4.74868	4.45347	4.80717	5.51463	3.72325	3.81089	3.44361	3.5604	3.43486	2.61758	3.08873	3.27158	2.80561	2.70709	3.25974	3.88349	4.25632	4.48032	3.3745	4.29933	3.90776	3.48559	3.25244	3.47786	4.42399	3.65831	3.90842	4.0332	3.83581
314	C14 H14	182.109	6.114	314	17.9165	20.2058	19.5379	5.49671	7.54274	4.67187	3.46739	4.06724	10.2241	8.83684	1.89385	1.40428	1.59755	1.52882	1.64678	1.15107	1.01809	0.813132	1.05063	0.611605	0.707748	1.33048	0.94025	0.902536	0.932696	0.93458	1.36414	1.29406	1.62434	1.11454	1.19067	1.20527	1.1432	1.12423	1.12919	1.31431	1.22851	1.05694	1.22076	1.21034
315	C11 H18 O2	182.13	7.067	315	0.129263	0.176906	0.133109	1.47199	1.08878	0.781064	0.531487	0.666235	0.094811	0.120431	36.8639	33.6949	35.7432	36.3069	36.9052	4.73625	4.63375	4.92939	4.76051	4.27883	7.14843	8.02388	8.45925	7.08005	7.78402	6.23645	6.46869	6.38574	6.48527	7.11909	6.63457	6.92357	5.87517	7.69166	7.02256	6.5139	6.27785	5.95195	5.72427	6.52219
316	C11 H18 O2	182.13	8.46	316	2.69738	3.22227	2.89994	2.62511	2.79943	1.7756	1.25364	1.68406	1.45985	1.37008	5.60105	4.96236	5.12669	5.2608	5.47697	6.71421	6.47617	6.51118	5.97618	5.92666	3.88552	4.24207	4.63452	3.90066	4.21025	3.48835	4.03229	4.0049	3.93887	4.03749	3.79828	3.85346	3.67144	4.34745	4.00325	4.19765	3.78416	3.44925	3.56968	3.86975
317	C5 H13 N O4 S	183.056	0.903	317	42.3736	45.551	42.7131	74.4993	79.4656	48.5532	45.2946	46.8649	24.5403	21.0446	222.976	206.222	200.1	216.2	222.608	88.6763	87.1429	86.7214	85.9753	85.935	204.884	220.589	264.971	220.463	232.9	260.171	303.135	290.119	285.949	253.687	305.823	346.185	338.731	240.567	269.155	394.195	384.605	343.015	355.945	312.234
318	C7 H9 N3 O3	183.065	6.853	318	1.00567	1.08338	1.1077	3.22657	3.55931	2.53655	1.75636	2.02379	0.674053	0.569114	9.50832	6.60655	7.66979	7.42872	9.34608	10.7901	11.9772	11.5911	11.8254	10.9921	8.113	13.2603	13.4015	10.6961	11.8059	12.8481	18.2855	16.1105	19.0795	13.7334	17.3862	16.0237	13.7573	13.5726	14.1481	17.0252	15.3216	12.8678	13.8805	15.2886
319		183.065	7.434	319	1.42951	1.77875	1.68873	4.87801	5.34066	3.38597	2.43402	2.65773	0.894553	0.785516	15.8926	12.3604	11.3537	12.7118	14.2801	18.9543	18.9693	18.9679	18.1863	16.7837	14.8656	21.3823	24.2322	18.2352	21.4047	23.2299	29.4291	26.9494	30.9059	23.4038	27.8482	27.2641	24.4766	24.709	24.1668	29.0485	25.0778	22.8533	22.4994	25.8472
320	C5 H14 N O4 P	183.065	8.158	320	1.42426	1.86005	1.842	3.24325	3.21703	2.54242	1.68213	1.5694	0.888409	0.75027	12.6812	8.65452	10.2791	10.2646	12.1936	13.0217	13.8374	13.9215	12.3964	12.2925	9.97908	17.0062	17.0348	13.7265	14.9914	12.0343	20.1831	15.3204	20.7342	15.6678	18.1398	17.5629	15.4587	17.4765	16.094	17.8535	16.6486	13.6809	15.2874	16.5816
321		184.01	3.69	321	60.8582	56.1905	55.9782	60.5052	60.7709	57.5259	65.4139	61.9378	59.0728	67.5707	64.6881	63.9154	62.8367	59.1995	64.4768	63.5825	64.0159	63.6952	63.4627	63.4237	66.3927	65.1986	61.99	60.6171	61.1359	71.1459	63.8251	59.6518	67.2247	64.1313	60.9376	63.7974	62.5591	58.4438	63.3608	60.1645	64.1835	63.5484	61.1241	63.1499
322	C8 H8 O5	184.037	3.192	322	5.21845	6.25099	5.92612	5.45732	6.02969	5.15329	3.19273	3.06706	4.71698	2.21307	7.77324	6.35449	5.68338	6.21584	7.61671	40.1521	56.8922	44.5472	58.2724	43.911	10.9391	12.6247	15.4891	13.3933	15.164	14.5114	15.4718	23.3858	14.7796	15.0843	22.6405	27.8404	23.5096	19.2942	17.4377	26.1886	14.9628	15.1406	16.2109	19.0327
323	C8 H11 N O2 S	185.052	0.938	323	2.16057	4.35326	1.50039	4.47299	2.19604	1.51952	1.60014	1.93067	1.70856	1.30508	28.7453	26.3029	25.7913	28.4604	27.7049	44.689	44.3877	49.888	47.7673	42.8666	32.151	34.6057	38.3041	34.5025	36.2897	32.0402	35.0979	37.8065	36.6043	35.2669	37.1364	39.4837	38.259	36.9867	36.0382	40.8465	39.9033	39.7948	39.1445	37.4578
324	C8 H11 N O4	185.068	0.906	324	48.0301	58.1052	49.5911	33.9491	32.833	20.2182	17.5026	18.08	30.3703	22.6958	28.0658	27.9029	27.2609	28.6158	25.9148	78.3474	75.4476	74.4784	79.7829	73.9335	39.7405	42.2201	39.6403	36.1062	42.4091	34.5712	38.0033	38.9233	38.4145	38.8921	36.8772	35.0914	38.2289	41.4921	38.615	43.3803	39.3607	37.2152	34.6463	38.1223
325	C7 H10 N2 O2 S	186.047	0.898	325	1.55858	1.60408	1.67799	1.55602	1.0874	1.56203	0.531475	0.776517	0.815029	0.721056	14.5331	12.7174	12.5566	13.1567	14.9112	4.51908	4.35794	4.88294	4.35626	4.59251	7.21651	7.83844	8.31418	8.06384	7.8018	6.30966	7.30329	6.68227	6.82428	7.3727	6.93068	6.62878	6.98828	8.58318	7.34699	6.91622	7.19924	6.8182	6.97644	7.06287
326	C8 H14 N2 O3	186.1	0.933	326	5.52826	6.71997	8.27027	6.26453	5.18448	2.79952	1.91891	2.43789	4.00798	2.6583	14.9798	13.0937	12.9764	14.2125	14.1163	26.4597	25.7185	27.4072	27.4687	25.1689	14.2108	13.7433	14.4235	13.9686	15.7447	13.5755	14.3108	14.0807	14.4956	14.2837	14.4175	13.6391	12.6115	15.6401	14.2247	16.1945	14.6242	14.7181	12.7463	14.2544
327	C7 H9 N O5	187.047	1.202	327	2.66024	3.09399	3.06433	1.98619	2.84592	1.42106	1.3149	1.68162	1.32691	1.28675	25.1863	23.9629	22.7718	25.7758	25.9291	58.6983	60.6469	64.5379	62.5523	56.8505	32.8828	34.7121	38.2781	32.6807	36.0537	32.6853	34.0863	33.7197	34.7257	34.4249	33.5259	32.4005	30.8954	36.8441	34.1368	34.0999	30.8628	31.4486	30.2592	33.1511
328	C7 H9 N O5	187.047	0.94	328	3.48965	4.80667	3.43314	18.3276	15.496	8.94101	6.92218	8.45462	2.30613	1.9635	28.5469	28.6527	25.914	28.3312	31.7881	61.7731	62.2634	67.3013	64.5032	59.6541	31.7008	37.4724	39.8758	34.8242	38.2141	28.6096	37.5561	38.6372	34.6262	35.724	39.6596	37.966	35.0372	39.828	36.4094	40.5746	36.6475	37.8753	35.2456	36.7426
329	C11 H9 N O2	187.063	3.492	329	278.74	309.02	274.685	407.119	454.429	279.869	217.06	254.49	172.876	132.78	20.7787	18.3851	19.7018	20.2233	20.6977	6.07581	5.71212	6.08611	6.00488	5.46426	11.2587	14.6047	15.8095	13.0912	15.2041	0.881479	1.29786	0.189027	0.729626	8.11847	1.25993	0.643045	0.816147	16.6123	7.17973	0.792662	0.484049	0.695681	0.601296	2.87867
330	C11 H9 N O2	187.063	3.405	330	1.27	307.787	274.324	1.09939	1.31804	0.729477	210.765	250.8	161.339	0.620528	0.257085	0.281058	0.265729	0.246661	0.256354	0.146453	0.195248	0.211457	0.092161	0.270328	2.66729	4.38085	9.71373	13.0912	15.2041	15.8369	17.7854	18.1204	17.207	12.6674	18.3461	16.6568	16.2634	16.6123	13.8966	17.6858	18.8354	15.9841	16.3145	16.5866
331	C8 H13 N O4	187.084	0.929	331	43.1055	43.8093	50.459	25.681	24.6992	15.4249	12.6689	15.4416	26.8037	23.2057	43.1431	39.9024	36.4475	42.7745	41.645	50.9886	53.166	55.0207	52.3145	49.907	37.9359	39.6989	40.2256	40.7877	39.5173	32.1085	41.865	35.965	38.536	38.5155	36.8865	42.2715	36.1095	42.2739	38.7641	39.5736	41.4861	38.907	39.7406	38.7859
332	C5 H9 N4 P S	188.029	0.881	332	1.38606	1.42652	1.29696	1.45656	1.58047	0.604016	0.580149	0.735016	0.724811	0.64124	4.02001	4.27581	2.80141	3.09764	4.09964	9.393	8.90828	9.39495	8.70361	7.99766	8.77358	6.77275	6.18122	7.53915	6.62342	3.16371	6.04131	5.68776	5.6614	6.27159	4.67814	6.36555	5.29521	6.32134	6.0983	5.31236	5.40024	6.54885	5.34892	5.58533
333	C8 H16 N2 O3	188.115	0.932	333	14.5962	16.2817	17.2815	13.0109	13.0251	7.70384	6.80363	7.65285	8.71379	6.81851	21.4168	19.2159	18.5916	20.4103	19.4691	20.7387	18.3967	19.0637	20.2035	19.7892	11.7432	11.3729	12.0737	10.4459	12.1691	8.73176	10.9527	10.4762	10.0176	10.887	10.8748	9.4286	9.30031	12.1963	10.7621	10.3101	10.6072	9.90555	9.7052	10.2968
334		188.119	3.756	334	23.537	28.5939	28.1527	15.0234	17.8623	6.7089	6.60502	8.64037	15.4075	10.3403	3.71832	3.31489	4.2478	3.3506	3.83522	4.23656	2.89287	4.20731	3.57808	3.69002	2.98384	3.56127	3.44188	3.66482	3.77108	2.09884	4.14595	3.32711	3.95837	3.43924	4.25183	4.31984	3.65548	2.92357	3.53879	4.47993	3.75217	3.50837	4.11455	3.67957
335	C10 H7 N O3	189.042	3.573	335	13.9537	15.062	14.911	14.7029	16.0902	10.3769	7.89978	10.1017	7.78327	6.69854	6.82951	6.27472	6.72434	7.01398	7.38968	9.13495	8.61683	9.43368	9.24397	8.8124	5.64299	6.74389	7.26848	6.1773	6.93473	7.3999	7.9732	7.74388	7.95634	7.09341	8.11945	7.50377	7.47797	7.41847	7.2467	7.73499	7.46455	7.16134	7.18816	7.53444
336	C7 H11 N O5	189.063	1.203	336	0.868027	1.37631	0.806299	2.1037	1.90936	1.33453	2.46071	1.49788	0.390784	0.469907	0.87887	0.717851	0.751696	0.859347	0.769952	2.1615	1.98564	2.48351	2.14998	2.26341	1.35398	1.63449	1.54769	1.18523	1.46089	4.24156	6.83725	4.81909	5.70379	3.19822	5.26916	9.22385	8.76331	1.68729	4.06613	9.76204	10.5689	7.85161	8.13771	6.43785
337	C7 H11 N O5	189.063	0.935	337	11.5206	11.6415	11.0554	11.3426	12.0537	8.39973	11.3088	8.34919	5.81104	5.11661	13.236	12.1331	11.0419	12.6061	11.3483	19.9333	19.441	21.3612	18.3432	19.2863	14.3261	15.2688	18.52	14.3031	15.8253	14.968	23.0177	19.7978	20.9918	17.4465	24.3159	24.5636	24.9263	16.2516	18.8945	25.9447	26.7341	26.1089	25.0367	22.0713
338	C8 H15 N O4	189.099	1.57	338	1.74889	0.471365	2.27169	1.13995	1.61538	0.892881	0.918547	0.892807	0.985818	0.808468	22.0844	20.4222	20.0922	22.0394	20.1483	43.118	39.5561	47.6697	43.9591	40.5555	26.6902	30.9422	34.1997	29.897	31.0988	13.4722	21.394	14.9492	16.5074	24.35	22.5233	13.2603	10.9731	35.5318	23.2706	9.87463	7.35599	11.0705	9.46858	16.7144
339	C8 H15 N O4	189.099	0.884	339	57.8649	65.3455	62.0772	15.6469	16.9694	11.0066	8.71357	11.7935	36.8701	28.2728	25.114	17.0994	21.8901	39.718	30.9213	92.9891	92.1128	95.4146	91.5747	87.66	34.409	34.7241	34.9807	33.1454	31.2785	27.0044	36.1972	36.1491	23.2565	32.3494	37.0181	34.6039	34.6129	37.0994	33.3449	45.4932	43.0047	22.8551	40.7464	34.5525
340	C8 H15 N O4	189.1	1.491	340	1.91252	2.0611	1.92937	2.17111	2.13231	0.616781	0.964201	0.948827	1.01309	0.813368	4.00034	3.89284	4.02795	3.86431	4.24545	10.8124	14.5863	13.1492	20.3414	20.0221	2.97611	17.3357	26.6708	29.897	31.0988	23.7492	31.2289	32.1642	36.2154	25.704	37.8883	33.877	29.1102	35.5318	28.1034	37.0417	34.5685	36.5023	31.1038	32.342
341		189.904	0.845	341	14.3863	15.9164	12.2519	14.5753	13.8844	6.96713	5.54557	10.9245	9.04018	6.83686	11.3004	10.9366	6.04033	7.40642	11.7896	15.1044	12.8188	14.4924	13.728	12.9696	13.788	11.3444	13.9242	12.5807	14.3731	10.457	14.207	17.3707	16.707	13.8613	15.766	10.7254	15.1006	13.8591	13.8618	10.9769	19.6327	17.171	15.5646	14.6615
342	C7 H14 N2 O4	190.095	0.896	342	36.9263	41.8419	40.2774	110.796	122.864	72.774	61.6644	72.2054	24.1413	18.3067	8.20348	7.28062	7.81743	8.75825	8.06704	4.88165	5.31067	5.47413	4.1686	5.20447	5.02874	5.40057	5.75198	5.63405	5.72697	6.8171	7.33539	7.10982	7.07926	6.20932	7.25403	6.7226	6.75574	6.17592	6.35725	8.42349	7.41259	6.37909	6.26864	6.87859
343	C13 H18 O	190.135	3.997	343	32.3377	38.4971	39.8056	40.8612	29.0028	24.1864	15.2818	17.9569	19.0745	15.362	51.5555	48.2488	49.4816	52.319	51.1722	33.2087	31.3536	31.2784	33.2675	29.996	34.9864	36.4971	38.0801	34.3709	37.6059	37.0363	39.1692	38.316	38.6278	37.1878	40.4018	41.913	39.2129	38.9148	38.0228	42.6518	40.0326	37.1376	37.414	39.0027
344	C13 H18 O	190.135	4.678	344	48.7186	53.7664	49.97	15.3749	17.2714	11.1485	8.37199	9.66533	28.7559	22.8004	15.4782	14.0178	16.0319	15.7705	16.5332	11.326	11.1064	11.5558	11.9938	10.9152	8.83661	10.2514	11.5286	9.33034	10.6728	5.86205	8.96636	7.89782	6.95187	8.92199	8.45824	8.31144	10.1308	11.4369	9.11123	8.84513	9.11164	7.49408	8.3503	8.5607
345	C13 H18 O	190.135	6.241	345	0.89494	0.848682	0.903602	0.16697	0.179769	0.411985	0.378554	0.102857	0.421136	0.12836	7.24433	5.93825	6.20989	6.93501	6.24377	20.7958	22.2934	21.2315	20.6057	20.254	21.4365	24.7197	25.9892	21.8374	24.6914	22.4862	25.6847	24.7507	24.295	23.9879	25.5008	26.9995	25.8985	24.7373	24.501	28.2814	26.4812	24.985	26.0203	25.3292
346	C13 H18 O	190.135	4.861	346	2.35042	2.71663	2.50055	1.21825	1.43755	1.00707	0.646439	1.05157	1.55084	1.19274	18.1253	16.5923	16.1609	16.7787	18.0771	7.22515	8.3455	10.4729	7.63614	7.35015	15.3813	16.9401	17.7402	15.1882	16.882	12.2106	17.0887	15.3866	15.0464	15.7627	16.9369	17.9263	16.9532	19.1514	16.3282	17.127	17.2251	16.3543	15.7063	16.3717
347	C7 H19 N4 P	190.135	3.758	347	56.3343	77.8337	77.0958	51.923	80.4599	52.5622	39.2481	57.8841	44.9051	36.9198	11.1271	10.63	10.7933	11.6038	10.7947	9.18148	9.44569	10.6337	11.0925	9.95155	6.21982	5.92593	6.44102	5.73963	6.28877	6.14452	7.25169	7.98981	7.46035	6.60684	9.09698	7.78771	6.79495	6.76027	6.89345	7.14696	7.22808	7.34048	7.44041	7.28161
348	C6 H9 N O6	191.042	0.895	348	4.14021	4.61086	3.2201	1.54203	0.983272	0.612935	0.480582	0.609655	2.61164	1.78968	9.64948	10.4535	8.87447	9.44468	9.62629	20.2786	18.9117	18.0653	17.0408	18.8239	15.1503	14.1713	14.7954	14.9285	15.649	8.89177	11.4887	13.22	15.817	13.7902	12.2195	10.0719	11.4452	14.7021	13.3101	10.5125	11.8966	13.3158	9.99674	12.1913
349	C4 H4 N10	192.063	0.912	349	90.3954	72.2027	94.0148	81.9288	72.106	49.6227	39.1976	47.5135	53.107	42.873	36.273	35.1735	37.5793	33.1708	37.7297	96.3126	84.5756	93.0827	87.5774	77.4752	65.6099	61.6763	63.5472	62.8647	63.4959	51.8346	63.1421	59.6631	63.3827	61.6907	58.6191	48.6964	47.745	59.632	59.4	54.2321	58.4063	50.9707	42.7225	55.7241
350	C11 H12 O3	192.078	4.459	350	1.92522	1.94698	2.12502	1.03382	2.13903	1.13912	0.137653	0.069153	1.14489	0.999256	1.15008	1.10306	1.23766	1.31385	1.34997	1.10625	0.176336	0.950838	0.180709	1.02109	0.29803	1.11767	0.609227	0.99077	0.405485	0.385819	0.551325	0.432338	0.316155	0.567424	0.51747	0.459978	0.539036	0.236798	0.530537	0.470845	0.603492	0.393259	0.493294	0.464126
351	C8 H20 N2 O3	192.147	0.893	351	1.38628	0.99844	0.907765	10.7983	9.16947	5.81328	7.07343	5.49637	0.507306	0.60696	394.451	360.658	383.253	394.735	388.538	185.524	191.438	187.601	195.997	179.603	219.8	253.947	262.683	223.954	233.742	137.79	211.27	196.277	176.706	212.908	202.65	176.96	167.261	244.769	208.623	205.421	185.852	162.329	174.622	190.246
352	C13 H20 O	192.151	7.664	352	14.3064	14.8972	15.1144	12.5706	14.9779	9.0842	6.42403	7.90828	9.43507	6.92878	14.3529	14.7229	16.4723	16.3933	16.5998	14.3503	14.07	14.8093	13.9688	14.2301	11.2029	12.9574	14.1037	12.2549	12.3982	8.51087	9.69214	10.2895	9.26918	11.1865	9.77471	9.04477	8.48594	13.0354	10.8719	9.51679	8.78599	7.90658	8.72894	9.64994
353	C7 H15 N O3 S	193.077	0.906	353	233.475	270.877	259.856	166.013	177.995	111.227	88.9358	104.855	155.435	117.097	116.505	115.662	102.746	113.082	113.338	138.784	129.86	138.7	132.804	127.042	95.0361	96.1047	100.952	92.2854	96.3325	83.6916	96.1518	90.8417	95.6084	94.1115	95.4801	94.2724	92.4696	99.5124	94.4893	108.47	105.455	99.8019	97.0832	96.2457
354	C8 H10 N4 O2	194.08	3.768	354	2058.59	1700.29	2004.66	2624.4	3116.15	900.905	1270.47	1765.61	633.843	700.037	2040.8	1663.86	1068.38	1526.02	1282.89	1156.08	1347.75	1181.05	1364.23	1160.78	1966.29	1292.88	1693.56	1251.89	933.591	1180.29	1412.38	1509.14	1172.05	1379.12	2002.42	1999.54	1326.07	1250.06	1454.95	1527.22	1362.6	1810.64	1002.3	1456.34
355	C7 H14 O6	194.08	3.657	355	48558.5	55514.9	53380.7	54146.2	50585.2	55791.3	48754.9	55061.7	49475.3	53566.3	49772.3	46411.7	46322.8	48019.5	50087.4	45248	44067.7	45811.6	46532.2	52793.7	48972.6	43854.4	45324.3	49473.7	42807.6	46755.6	41610.3	49668.4	40062.8	45392.2	42170.4	41636	49246.5	45358.6	45166.7	41725.8	45663.7	45193.9	46922.4	44755.2
356	C11 H14 O3	194.094	4.202	356	0.121778	0.143887	0.129988	0.084362	0.095151	0.060505	0.047163	0.055232	0.076431	0.060802	1.9437	2.99885	1.47945	0.91057	3.1323	0.059447	0.108	0.056968	0.058042	0.055193	5.23956	2.59005	3.86156	4.0386	4.31512	2.70265	3.76529	8.11211	6.05065	4.51951	5.44434	2.24993	5.45829	3.49097	4.41704	1.93905	6.84387	7.10589	5.07673	4.79831
357	C11 H14 O3	194.094	4.358	357	5.7357	7.31303	7.37933	1.38601	0.733566	1.39447	0.922429	0.902659	4.03668	3.37918	27.3984	24.3778	26.9124	28.834	28.118	36.818	35.3635	38.4777	38.9555	36.0946	22.4433	33.6925	32.9159	27.4919	30.8378	24.7463	33.6268	29.7508	31.1834	29.6321	34.4864	34.5638	33.0646	31.4195	30.7039	36.3863	31.5256	29.5353	30.9981	31.5445
358	C12 H18 O2	194.13	7.796	358	1.12102	1.14251	0.914803	0.609358	0.721384	0.257449	0.256211	0.256977	0.619961	0.465471	12.5269	11.8518	11.0348	11.6973	12.5015	17.1789	17.0142	17.0554	16.6613	15.7931	13.1719	15.7872	17.2786	14.359	15.5585	6.38981	6.79741	7.10061	6.88266	11.4806	6.68552	6.88312	6.39413	16.2949	10.7903	7.21249	7.20551	6.34799	6.38194	8.0605
359	C12 H18 O2	194.13	8.639	359	0.18902	0.214284	0.197267	0.126427	0.132423	0.082954	0.078147	0.145556	0.119287	0.210096	21.3067	19.0315	19.6204	21.0042	20.7738	1.14002	1.06734	1.49485	1.34333	1.21992	9.82697	10.4722	11.029	10.2153	10.4649	6.06189	8.01329	7.4955	6.79031	8.92994	8.92514	5.73723	6.27963	10.6136	8.6325	6.50842	5.78217	5.41201	6.08226	7.23314
360	C13 H22 O	194.167	4.523	360	41.2745	46.4305	41.5469	38.145	32.062	22.6261	17.0694	19.5677	27.7851	21.5007	43.1129	38.619	39.1413	43.1886	44.5221	95.0442	95.1625	98.0016	96.5606	88.8723	58.5241	59.733	63.7936	55.846	60.5247	32.5445	44.2605	44.6467	34.7731	50.5163	49.2795	42.9166	41.8804	60.9094	50.0106	46.2274	43.6691	40.9748	41.5731	44.5844
361	C13 H22 O	194.167	3.957	361	137.945	151.216	144.052	72.1808	85.37	49.2432	35.9548	47.0194	84.4159	63.5399	10.1031	10.043	9.68725	9.11516	11.6173	20.43	20.5279	20.9544	20.3943	20.1388	7.97003	9.51237	11.8047	10.0769	10.7626	7.32321	12.3794	10.6429	9.80423	10.0307	11.4582	10.1194	8.66387	11.9437	10.178	10.2083	9.36603	9.72706	9.8045	10.1178
362	C5 H5 N7 O2	195.05	1.228	362	0.419371	0.458937	0.46183	0.618634	0.69343	0.391884	0.333306	0.378609	0.286391	0.205216	0.781598	1.05729	0.859918	1.0681	1.06607	2.2426	2.18613	2.03281	2.10576	1.99385	1.51979	1.69061	1.84376	1.5991	1.68009	1.15398	1.756	1.44353	1.62624	1.59034	1.71415	1.93246	1.81312	1.87097	1.65958	1.81775	1.65597	1.5942	1.62894	1.66123
363		195.053	3.532	363	0.296242	0.274059	0.257061	0.845659	0.786918	0.529983	0.516357	0.447271	0.141704	0.135615	52.4188	48.0384	48.6348	52.7092	54.6503	15.7188	16.2633	15.2539	15.5488	15.2943	26.4455	30.3609	33.5522	27.4531	28.6574	30.7822	33.3921	32.3482	32.4322	30.6026	34.5025	39.62	39.1833	34.2288	32.3972	40.9535	37.6262	38.0166	36.8459	35.2094
364	C6 H13 N O4 S	195.056	0.913	364	65.3957	66.5058	64.8723	48.8493	50.2343	30.5193	24.9274	29.8951	44.2638	30.8476	47.2087	46.649	40.1658	43.7632	44.793	59.522	75.6048	48.425	48.1623	45.0962	46.0727	40.2629	43.2313	46.5774	41.295	35.4375	43.225	40.05	39.6829	41.7594	42.5132	37.9359	37.922	41.6743	41.26	43.3948	42.767	39.774	39.5635	40.4971
365		195.077	3.656	365	617.21	683.981	650.123	671.555	719.266	441.277	365.284	433.962	361.291	300.995	664.194	555.32	589.155	594.439	647.721	563.558	563.88	566.411	556.37	526.524	469.789	546.269	585.381	517.404	531.579	419.238	550.281	488.032	508.29	512.918	533.895	516.606	496.125	581.702	518.394	531.01	510.327	462.448	488.474	508.41
366		195.083	3.656	366	4077.52	4292.1	4253.34	4322.77	4457.65	2860.73	2306.89	2827.18	2307.11	1873.81	3862.92	3620.53	3634.99	3783.52	4034.2	3099.09	3477.06	3598.4	3662.14	3398.41	3051.7	3519.08	3577.77	3006.08	3382.23	3069.59	3243.22	3189.71	3173.77	3245.9	3347.4	3352.26	3062.55	3628.88	3275.01	3372.68	3119.72	3023.21	3071.67	3226.83
367	C10 H13 N O3	195.089	0.93	367	1.35236	1.04888	2.1018	1.04167	1.18473	0.799206	0.580727	0.686595	0.630902	0.619724	2.95011	3.01492	3.26927	3.72617	3.70348	5.14789	4.83573	5.18751	5.96699	5.80966	3.75895	3.8934	4.369	3.92233	4.16894	4.10166	4.51056	4.347	4.54213	4.17933	4.4959	4.93359	4.59332	4.132	4.28201	5.10043	5.26419	4.64678	5.26972	4.5999
368	C5 H8 N8 O	196.082	1.194	368	15.7487	11.7828	15.9067	34.2631	72.3447	31.5703	20.6731	18.3387	8.93105	5.49939	2.33145	2.02543	2.04499	2.10076	2.16744	0.642402	0.759266	0.90083	0.785681	0.766282	1.71371	2.09861	1.86457	1.99966	1.53174	1.41202	1.79601	1.58767	1.55601	1.72889	1.65201	1.59987	1.47493	1.74501	1.69719	1.49528	1.65075	1.33814	1.49881	1.58804
369		196.084	3.657	369	128.081	124.895	124.978	119.393	134.119	89.4887	62.3621	80.8516	68.5846	50.2829	115.165	99.6603	107.547	123.304	124.606	101.334	99.025	108.129	111.842	100.27	92.7959	110.117	107.502	92.238	108.53	86.5724	99.436	94.2905	100.741	99.1358	97.8762	96.3675	90.145	101.717	98.3903	93.2307	102.665	97.6343	104.585	97.3419
370	C11 H16 O3	196.109	3.782	370	17.6562	18.5618	17.674	11.8987	14.9019	7.49543	6.42724	8.05657	10.1673	9.25828	1.12992	1.45408	1.18723	1.65063	1.50629	3.77348	3.29379	3.91739	3.99531	3.00476	1.08227	1.17348	1.07049	1.1066	0.800246	0.337939	1.09404	1.6577	1.38261	1.07837	0.529403	0.684004	0.665359	0.763921	0.959031	1.51275	0.818625	0.716879	1.19731	0.956995
371	C11 H16 O3	196.109	4.211	371	570.813	645.851	582.886	190.521	223.764	130.47	101.362	127.357	344.959	277.804	59.1964	50.3826	50.3975	54.1036	58.2468	170.251	167.061	169.754	168.532	159.483	86.2352	92.9878	102.127	84.4247	93.238	62.8177	74.1243	68.7958	68.2816	81.448	71.9243	66.1451	66.4946	96.995	79.7171	70.4657	66.7946	62.0374	63.5812	71.4016
372	C11 H16 O3	196.109	4.071	372	66.0426	67.5527	61.9881	13.7737	18.8163	10.1157	8.79038	10.0886	34.7785	28.8566	139.921	138.264	139.124	147.518	153.293	78.9076	73.776	73.162	87.1814	65.7517	108.885	117.19	137.366	114.332	130.432	145.555	158.22	166.664	160.009	137.628	175.205	165.501	150.256	133.824	142.933	170.08	155.456	151.42	160.993	155.267
373	C5 H7 N7 O2	197.066	1.423	373	0.205818	0.258454	0.205344	0.153001	0.163159	0.101484	0.081824	0.121983	0.125234	0.094496	1.03015	0.802838	0.822487	0.907958	0.936767	6.17021	5.80911	5.84659	5.93037	5.36518	1.42315	2.07654	2.52926	1.72845	2.33635	1.86386	1.87731	2.54506	2.22255	2.06695	2.05098	3.37809	3.94971	2.72091	2.34065	4.24464	3.80116	2.98165	3.51083	2.82531
374	C11 H18 O3	198.125	5.58	374	60.3897	67.047	63.0863	191.216	227.991	128.304	105.682	125.708	36.14	28.7	38.9994	36.6834	36.8396	39.7058	43.7393	125.106	119.62	120.842	120.179	122.25	47.1829	50.093	53.1275	45.1403	50.4355	38.9993	41.4659	40.4792	41.011	45.3261	42.9458	43.1477	41.351	48.4584	44.9403	45.6366	43.2165	39.1799	39.8657	42.5731
375		199.039	3.697	375	10000	10000	10000	10000	10000	10000	10000	10000	10000	10000	10000	10000	10000	10000	10000	10000	10000	10000	10000	10000	10000	10000	10000	10000	10000	10000	10000	10000	10000	10000	10000	10000	10000	10000	10000	10000	10000	10000	10000	10000
376	C4 H12 Cl N3 O4	201.052	0.892	376	22.2094	22.4628	15.4823	14.7557	12.0198	6.75611	5.40602	9.49963	12.0068	9.57952	96.6784	96.0345	92.738	99.2384	102.482	34.5781	30.9376	34.9417	30.9065	28.5763	23.6918	22.4812	24.4204	25.1136	24.2118	10.8507	13.2088	14.7809	15.8775	19.4041	13.6912	12.0397	12.2306	24.8139	18.344	12.2307	12.9971	12.5249	11.5417	14.6097
377	C8 H11 N O5	201.063	0.985	377	7.50897	5.85783	7.28421	1.61812	5.46174	0.944005	0.995049	1.08566	3.32559	2.83138	1.49685	4.09368	2.83194	2.61136	0.521783	2.958	1.20108	2.08701	5.34365	4.64646	3.30318	3.2794	2.53179	3.75649	2.96467	0.804191	3.01572	3.84192	2.82546	2.92476	0.792858	0.813097	1.55795	3.07022	2.53441	0.73536	0.42702	1.15543	0.77171	1.80501
378	C8 H11 N O5	201.063	1.35	378	1.91884	1.2687	1.25048	1.71953	1.986	0.960667	0.942914	1.14656	0.839561	0.596271	4.51692	4.20634	4.0501	4.39427	5.0819	2.87957	3.62504	3.25168	4.18518	2.56184	3.93733	4.6283	5.01569	2.95084	4.81875	4.71678	5.64773	5.31517	5.67793	4.74539	5.27535	5.36588	4.94261	4.3601	4.81413	5.4055	4.91186	5.48592	5.30275	5.14051
379		202.045	0.875	379	353.982	367.012	273.941	223.458	161.11	113.166	89.6408	150.212	186.278	171.794	77.8282	49.9349	50.5741	54.4605	74.5662	459.237	378.172	421.627	368.524	332.934	165.905	118.117	136.292	138.424	133.408	76.7224	83.7686	87.1781	93.4516	114.808	82.9958	61.1514	76.8154	149.645	108.477	78.7222	87.459	83.0661	46.853	87.9367
381	C5 H2 N10	202.046	3.267	381	5.97489	3.58366	6.03873	7.3459	6.94666	4.56154	4.77642	6.25304	2.90099	3.59352	13.141	14.7532	11.8626	11.5029	12.0313	18.7359	17.9667	27.133	20.0724	25.0142	14.6781	17.6767	22.7918	24.0077	27.1325	16.2738	44.0377	24.8959	28.2076	24.4113	36.6119	34.0337	22.9899	22.0677	25.7012	24.7778	21.8818	40.7137	28.8253	28.2449
382	C11 H9 N O3	203.058	4.204	382	0.215688	0.248575	0.224563	0.156152	0.170057	0.104527	0.081758	0.095417	0.132079	0.10504	18.1684	14.6172	16.0899	15.8634	17.0874	2.0211	1.67992	1.51389	1.75209	1.62903	2.41787	2.5265	2.93779	2.45626	2.55493	2.78956	3.41944	3.37631	3.16749	2.84957	3.50617	4.30898	4.08973	2.95843	3.09707	5.00401	3.72188	3.73584	3.43427	3.53277
383	C8 H13 N O5	203.079	0.898	383	229.975	271.223	255.955	178.81	185.335	113.874	90.9087	103.706	143.189	110.32	111.358	99.7136	105.612	109.129	110.787	178.26	169.971	183.443	181.911	173.692	98.8846	108.878	111.626	103.51	117.509	93.4533	112.265	104.998	114.156	107.253	104.74	104.65	101.682	117.074	107.191	121.724	111.537	101.959	100.919	107.4
384	C9 H17 N O4	203.115	1.202	384	2.8537	3.56199	3.13978	2.24914	3.14354	1.50265	1.35975	1.63379	1.73034	1.43468	12.3923	11.8129	11.4768	12.4894	12.6424	2.29525	2.3187	1.98917	2.32585	1.85096	5.04295	5.65072	6.32519	5.17537	6.03145	4.36077	5.63956	5.02884	5.1348	5.37663	5.47422	4.65165	4.43821	6.13507	5.31896	4.8765	4.57634	4.56684	4.38328	4.99726
385	C9 H17 N O4	203.115	0.931	385	31.7637	37.2143	32.012	17.9408	23.1493	13.1413	11.7089	12.4061	18.1022	15.1294	86.3798	74.6742	75.502	82.6787	83.9861	17.2611	18.2341	18.5519	18.8027	18.0927	39.5961	46.5239	51.3712	44.2094	46.3295	41.3748	44.2118	44.1166	43.077	44.5345	45.914	41.3044	38.2597	49.6826	44.3218	45.9104	44.3037	37.4131	39.7184	43.1531
386	C8 H17 N3 O3	203.126	0.931	386	13.0575	14.4543	15.1253	10.4233	13.1502	8.11491	6.83433	6.9108	8.71752	6.99328	10.1236	8.91242	8.73093	9.58216	9.0639	10.6549	9.36153	10.6018	11.5424	9.95718	8.07859	9.506	10.2458	7.81632	9.37444	8.5808	9.05171	9.04322	8.86334	8.95114	9.33426	8.65572	7.89392	9.35659	8.91085	10.528	9.72105	8.63132	8.51836	9.00288
387	C4 H8 N6 O4	204.06	0.877	387	6.38585	5.00956	3.68262	13.8932	12.7567	7.71703	8.85559	9.91099	1.37159	1.87699	514.582	529.396	366.461	401.956	505.539	220.805	178.627	196.637	168.584	154.493	213.137	164.643	192.636	197.143	181.561	116.685	141.403	177.061	148.137	170.267	157.882	120.338	134.337	189.184	164.601	133.301	169.161	158.093	134.807	151.09
388	C11 H12 N2 O2	204.089	3.493	388	112.595	134.251	121.653	166.198	187.672	116.552	87.7562	108.392	69.4849	55.5356	7.68306	6.75434	7.21398	7.71826	8.86796	1.9249	1.90779	1.99986	2.08199	1.82324	4.28098	5.46547	5.91101	5.74616	1.09178	0.134044	0.278888	0.203131	0.152626	2.5849	0.18022	0.530816	0.24281	1.53447	2.02409	0.56814	0.14889	0.15282	0.330899	0.647625
389		205.038	0.896	389	6.8014	8.28833	7.91322	7.51473	10.7967	5.82427	5.33012	6.13318	5.98051	3.54114	18.3007	18.2445	14.3111	16.5735	17.0635	11.5477	10.7593	11.4035	10.5878	10.2104	25.7499	22.9374	26.5013	24.0409	23.5739	18.2942	26.1046	28.6074	31.3116	25.2357	32.5754	31.1373	32.1539	23.3044	26.5377	35.19	35.9485	32.158	33.63	29.442
390	C7 H11 N O6	205.058	0.901	390	1.31215	1.85201	1.2278	5.12227	5.10714	3.161	3.52914	4.66631	0.686159	0.785683	8.40886	9.14536	8.27961	8.56153	7.90426	8.89912	8.39393	9.18848	8.06882	8.49048	13.675	10.9726	12.5259	10.4878	12.3925	21.6664	26.4773	29.3638	24.553	18.0127	26.1241	25.0904	26.0282	13.149	19.3228	29.874	36.3482	34.7865	30.913	25.8364
391	C8 H15 N O5	205.094	0.921	391	80.9774	86.7168	88.5585	49.0323	48.2423	27.8851	26.9319	30.9297	46.7909	44.8061	39.9577	53.8504	45.6621	63.3574	54.2867	55.0854	62.8807	56.2957	62.6086	54.0416	40.3917	48.9722	50.8968	43.7888	45.2043	27.3856	42.9263	35.8987	44.314	42.1976	42.6203	41.7107	35.9933	43.1212	41.8158	43.8842	41.9674	39.5577	43.1189	40.4651
392		205.878	0.845	392	26.2582	32.7741	38.3668	40.5805	43.325	26.5998	23.1143	22.4549	20.1247	17.1717	34.1032	29.9051	38.6787	41.2715	36.7807	24.2107	28.0128	25.5018	30.9033	31.5586	18.0177	31.178	30.3371	24.3831	30.896	26.2017	40.8331	33.0837	36.1733	30.1226	37.6717	52.2119	42.16	32.0953	33.2404	62.4986	43.2559	36.7617	41.4433	39.1252
393	C6 H15 N4 O2 P	206.094	3.787	393	49.8627	62.2704	45.6165	38.6305	46.9492	30.546	18.723	25.2373	29.2783	20.8188	35.3755	32.2774	28.5394	33.8853	34.0207	20.36	17.7764	18.0166	19.9798	18.18	23.4697	24.9841	24.6355	22.8627	26.0789	22.5832	27.6398	25.5748	27.5692	25.0442	26.3403	29.724	28.2595	26.743	25.8221	29.8243	28.0083	24.1425	25.5357	26.6293
394	C6 H15 N4 O2 P	206.094	3.949	394	31.0132	25.255	33.3668	14.8535	29.4086	14.9886	9.47427	12.7946	19.2307	15.4605	10.836	9.30299	10.3308	11.2203	10.7483	10.7992	10.1758	10.4325	10.2556	9.06921	9.01411	9.47491	10.69	8.33858	9.44755	9.6172	10.3267	10.1372	10.4838	9.72556	11.0038	10.7243	9.55612	10.834	9.95527	11.5423	10.0024	9.27454	9.98069	10.226
395	C7 H19 N4 O P	206.13	3.866	395	20.7501	21.8925	19.823	4.09735	5.82703	3.2774	2.21977	2.32067	11.4979	9.78667	1.97963	1.67179	1.6599	1.985	1.66223	1.12767	1.51546	1.60078	1.99508	1.4124	1.0995	1.33076	1.7711	1.22782	1.47568	1.35592	1.397	1.39392	1.41926	1.38566	1.45726	1.65458	1.67481	1.41524	1.43275	1.5607	1.6179	1.53119	1.81188	1.50772
396	C7 H19 N4 O P	206.13	3.756	396	135.402	153.767	139.541	73.2409	86.6248	49.8834	35.5645	43.2054	82.1282	67.6697	21.9999	24.1495	25.6106	23.5049	26.5173	21.134	19.128	20.1536	20.5194	18.3068	16.7763	18.7837	19.1645	19.8685	18.4401	18.2299	21.7831	22.9061	21.5174	19.7188	20.3618	21.8748	21.8607	19.9995	20.0918	22.9635	20.9314	21.1938	20.3705	20.9859
397	C13 H18 O2	206.13	5.684	397	8.97923	10.7335	9.08401	2.80702	3.04619	1.76487	1.53005	1.76313	5.46917	4.60961	17.0067	15.8478	16.1631	16.5207	17.0138	21.5942	21.0706	21.6915	21.0932	20.4927	17.0461	21.0536	23.2543	20.0619	21.1198	11.8491	12.5992	13.0993	12.954	17.0041	13.7988	12.5361	12.2183	22.941	16.5383	13.2622	12.4712	11.9606	11.7973	13.9307
398	C13 H18 O2	206.13	4.737	398	2.04079	2.36153	2.16814	1.03939	1.33005	0.85653	0.649848	0.898792	1.28055	0.163086	13.5183	12.5631	17.2358	13.9162	14.9066	24.8786	25.4698	24.3957	25.4454	24.3389	36.5065	42.2198	46.0488	40.4431	42.2463	42.3876	46.5627	47.7383	45.5981	43.3057	47.8576	52.343	52.7794	45.5436	45.1129	55.405	53.4724	50.8575	51.746	48.6221
399	C13 H18 O2	206.13	3.984	399	42.953	39.0702	34.5326	35.9064	22.1195	17.0081	11.7617	19.6872	26.0035	20.9922	61.307	56.6712	57.7262	60.0183	62.7711	47.6166	50.1484	45.3092	50.2597	46.7861	48.7194	54.8925	59.4908	48.758	61.9078	52.2793	56.8864	55.4351	54.4074	54.7529	55.8261	60.6343	57.1608	57.097	55.5891	63.3426	59.8548	51.5272	54.606	56.3856
400	C13 H18 O2	206.13	4.327	400	3.42714	3.73315	2.82276	5.43167	4.89958	3.73036	2.55424	2.96814	2.40422	1.7261	158.565	151.574	152.422	159.154	168.5	30.1101	32.3476	30.0973	33.7946	28.8446	118.183	128.903	143.408	121.025	137.415	120.414	150.445	147.06	138.432	133.92	156.93	154.751	150.802	140.385	138.72	161.646	155.982	147.583	154.367	146.531
401	C7 H13 N O6	207.075	0.925	401	1.31848	1.3447	1.33329	1.33546	1.35942	0.86906	0.706036	0.88024	0.808839	0.608302	3.32811	2.81152	2.64922	2.87115	3.64045	14.0027	12.2324	12.5774	14.6691	14.3332	5.59162	6.21336	6.24641	5.73189	5.34523	3.35759	5.01986	4.40092	5.13324	5.22668	5.65822	4.55013	4.9242	6.04736	5.24619	5.15699	5.94716	4.74139	5.2825	5.04946
402		207.089	3.631	402	2.52008	2.9006	2.45171	2.43532	2.50734	1.67178	1.49827	1.6382	1.46156	1.07134	2.42173	1.99507	2.07646	2.19178	2.33588	2.1125	2.06688	2.37571	2.34695	2.04644	1.73306	2.11893	2.22542	1.98886	2.11629	1.49829	2.17586	1.73291	2.3953	1.99832	2.18407	2.37082	2.08387	1.6844	2.02189	1.6054	2.47216	2.00228	2.09098	2.02261
403	C8 H17 N O5	207.11	0.882	403	81.3408	93.5738	87.2809	25.3441	26.6935	16.7969	13.905	14.9056	51.6798	39.4415	36.1596	28.058	32.0111	49.2077	42.2515	136.647	134.722	139.341	134.287	128.895	45.8624	48.6362	48.9166	45.666	41.0179	35.3475	50.2285	47.9859	36.118	44.4199	50.9541	46.8053	47.0017	53.5437	45.8931	61.6456	56.3539	34.1862	52.9354	47.3871
404	C11 H12 O4	208.073	4.235	404	9.97226	10.5611	9.22584	8.02831	6.78255	5.124	3.95658	3.77874	6.51444	4.12358	1.78488	2.07901	1.53378	2.14073	1.9904	7.46389	7.93433	7.12645	6.87974	7.08444	5.37431	4.52281	4.76957	3.38218	4.1388	2.48217	3.41352	2.98429	4.46466	3.94804	3.92164	3.90957	3.53193	3.84036	3.90599	3.64355	3.68444	2.76848	2.68701	3.51326
405	C11 H12 O4	208.073	4.065	405	34.9507	40.8283	37.7147	18.8021	26.5955	15.9011	11.6824	11.889	23.0762	17.4127	6.91503	5.97142	6.13116	6.61676	7.02795	3.38181	3.47448	3.32886	3.0696	2.35744	3.21054	4.12615	4.66492	3.85682	3.7223	3.7765	4.17712	6.26127	4.85134	4.29411	5.05592	4.15509	4.46398	4.09967	4.33684	5.92318	5.51877	5.02081	4.94862	4.77737
406	C8 H16 O6	208.095	3.763	406	1.75044	1.72962	1.70031	1.45519	1.6761	1.10339	0.885199	1.01704	1.03244	1.24704	4.42525	3.95469	3.90978	4.61072	4.397	18.1551	18.1399	17.929	17.3239	18.1865	9.33961	10.0886	10.1019	9.77137	10.8785	9.03587	9.71299	10.1419	9.63198	9.85586	10.0294	9.3583	9.16408	10.3151	9.81611	9.90377	9.59617	9.56896	9.44416	9.6839
408	C13 H20 O2	208.146	3.759	408	374.431	433.595	452.375	348.642	403.296	218.546	188.845	241.008	232.105	194.432	59.2236	47.739	27.519	67.7189	65.0314	58.3079	51.8684	64.7359	65.3052	53.5401	29.9203	37.6073	35.3989	28.0719	32.8901	30.0254	16.5653	44.6261	34.0412	32.1274	45.4308	44.8395	40.7371	41.2537	35.2525	43.3456	40.5362	31.7053	33.0719	36.6827
409	C13 H20 O2	208.146	4.538	409	16.2861	19.0664	16.3221	20.4494	20.6346	12.1992	9.55686	10.8395	9.9389	8.69313	20.4859	18.3555	18.1542	18.7167	19.9632	33.4463	30.7111	33.9947	33.9221	30.0359	24.157	22.6493	24.7701	22.0169	27.6278	14.0427	19.9383	18.705	13.8784	20.8651	21.3911	19.5706	20.2275	25.2483	21.0777	21.8586	20.0276	18.1837	18.2782	19.5209
410	C13 H20 O2	208.146	5.853	410	9.08146	10.2694	9.74419	3.35977	3.64813	2.23006	1.69393	2.30094	5.47273	4.0746	33.8353	32.4864	33.7061	34.1365	35.966	36.5175	36.318	37.4836	36.0717	35.1872	33.3434	35.2419	39.6384	32.1538	36.4956	31.9571	33.6848	32.9937	33.0005	34.2788	34.7214	35.5867	35.2084	35.7836	34.5777	37.8461	33.8836	31.0965	31.8403	34.0328
411	C13 H20 O2	208.146	3.98	411	122.24	131.285	134.501	138.402	138.876	88.1476	64.2367	76.5519	68.3351	58.506	248.909	232.638	243.412	255.393	257.568	181.045	171.381	174.006	180.87	167.165	180.894	188.7	197.311	173.236	197.051	187.605	197.213	193.37	195.472	190.095	202.978	213.535	199.481	193.824	193.626	215.027	200.665	183.139	187.016	196.646
412	C13 H20 O2	208.146	4.862	412	3.64535	4.31613	3.5867	3.03939	3.76257	2.38598	1.63314	2.34993	2.21704	1.69931	33.7502	31.2171	29.1666	30.2833	33.4791	12.6429	13.416	17.1396	12.1946	11.6854	29.2837	31.4288	33.0365	28.3358	32.3184	27.2447	31.9368	30.8226	30.06	30.4964	32.7629	35.0815	32.6113	33.8381	31.3755	33.6786	33.456	32.7684	31.7048	31.9884
413	C13 H20 O2	208.146	4.683	413	64.0722	73.6869	66.4054	21.1819	23.5113	15.2458	11.4452	13.6607	38.2685	30.1795	20.7942	19.1443	20.2139	20.7955	21.2614	17.7919	17.3338	17.8565	17.6119	16.8431	12.0577	14.6224	16.5177	13.7287	13.9205	10.3223	12.4652	12.879	10.309	12.9803	13.0045	12.2708	14.9416	15.0228	13.2173	8.22341	10.2334	12.3406	12.4495	12.19
414		209.054	0.927	414	1.36537	1.44626	1.8922	1.43633	1.63357	0.934697	0.75936	0.946722	1.02727	0.829897	3.50981	3.24493	3.07504	3.26021	3.27917	17.0014	17.1111	19.2755	18.1875	17.0463	8.0014	8.85569	8.60723	8.41795	8.68365	5.81614	6.75597	7.38253	7.32302	7.76039	7.72775	6.2858	6.75838	8.39306	7.62635	8.33462	6.32127	7.43832	6.80319	7.19477
415	C6 H7 N7 O2	209.066	1.414	415	1.99131	1.72315	1.5996	1.21335	1.52113	0.684316	0.766858	0.9213	1.25753	1.00534	6.18431	6.4708	6.30974	6.1527	6.20951	12.9185	14.4979	13.0082	12.8001	11.7036	5.03598	6.39672	7.69117	5.68888	7.38429	5.13485	6.09944	7.1225	7.18546	6.41548	6.85313	6.51619	6.85724	8.24934	6.61648	7.46126	6.56137	6.18407	6.91558	6.7266
416	C7 H15 N O4 S	209.072	0.931	416	1.89276	2.52867	1.65709	1.29025	1.46744	1.87686	0.941645	0.85044	1.96957	0.901395	5.93696	5.66292	5.82965	5.73283	6.08127	10.3222	11.0899	10.561	11.3613	10.8478	9.04297	8.78887	9.73307	8.51194	9.20251	7.8197	10.0939	9.09315	9.94211	9.13647	9.43678	8.54898	10.3804	9.73161	9.24732	9.81055	11.5445	10.8053	8.71847	9.59352
417	C11 H15 N O3	209.104	3.632	417	2.64813	3.04798	3.26449	2.55906	3.58669	1.75672	1.57439	1.72144	1.53582	1.12578	2.54477	2.62087	2.51479	2.30314	2.45456	6.2734	6.44826	6.39677	7.41762	5.61629	4.43365	5.24892	4.72853	4.87483	3.96217	4.22424	4.967	5.46218	6.10639	4.88977	5.15368	4.51519	4.45303	6.12744	4.93907	5.00254	4.41517	4.37329	4.70267	4.95226
418	C11 H15 N O3	209.105	4.048	418	0.671726	0.576323	0.444559	7.25277	7.16783	4.19532	3.01676	3.76267	0.401409	0.176121	5.23417	5.00877	5.04258	4.84879	5.56091	4.52847	4.30324	4.78303	4.57357	4.30501	0.310678	0.186702	0.376197	0.269466	0.257195	0.19553	0.226982	0.266568	0.185164	0.25272	0.368813	0.356628	0.299576	0.208953	0.268655	0.321001	0.14406	0.134026	0.387401	0.258291
419	C10 H10 O5	210.053	0.941	419	41.0114	47.1065	48.1222	19.2211	27.8162	14.842	10.0179	15.804	26.7939	20.1655	2.51921	2.66027	2.76907	2.26268	2.90285	0.824412	0.787994	0.853234	0.806561	0.760375	0.872509	1.25834	1.23287	1.05777	1.13495	1.44442	2.66191	1.10404	2.08439	1.42791	1.84491	2.13616	1.94535	0.670516	1.49115	2.67693	1.61821	1.23186	1.73291	1.71933
420		210.055	0.937	420	17.3775	26.0075	19.3561	9.1558	9.89471	5.37247	4.46647	6.14361	10.6909	7.39264	8.82862	9.01485	8.49293	8.88776	8.88463	8.05796	7.10662	8.59239	7.35874	6.7107	5.80918	6.27307	7.3591	6.38677	6.88977	5.17701	6.59688	6.02893	6.47321	6.33266	7.24639	5.62795	6.24268	7.15435	6.39985	6.95123	6.92632	6.8152	6.51561	6.46345
421	C11 H15 P S	210.063	0.94	421	1.5896	1.70891	1.66948	1.67221	1.83499	1.0882	0.884066	1.1022	1.01279	0.951328	4.83969	4.44514	4.26716	4.36655	4.56597	18.5139	16.0319	16.4711	17.3209	15.0795	10.0486	9.8592	9.46993	9.00323	9.89532	5.73562	7.43611	6.69262	7.00688	8.34973	6.49838	5.98946	6.43797	8.74891	7.94086	7.32678	7.52206	7.10854	7.25604	7.14642
422	C7 H14 O7	210.075	3.468	422	1.52548	2.60098	2.01376	11.5787	12.5309	8.12895	6.83274	8.04577	1.13683	0.904648	37.559	32.8385	33.8914	35.778	36.2257	112.392	107.458	113.338	110.607	106.581	50.6583	57.3864	65.1924	55.6815	56.932	55.9157	56.9722	57.6665	57.6765	57.1202	58.7284	55.9121	56.7355	61.0875	57.4046	58.742	55.5151	54.0987	54.9013	57.034
423	C11 H14 O4	210.089	4.085	423	30.8495	30.9116	33.1205	19.3443	24.9496	12.6278	12.9845	11.0526	16.8465	14.9191	6.80258	7.54563	7.01884	7.22304	8.29235	2.90756	3.09604	2.94994	3.0247	3.0609	4.61943	4.99804	4.77998	4.30951	4.59076	3.8881	6.56305	5.67329	5.21412	4.95959	6.84602	6.59097	5.3376	4.56003	5.20932	7.17108	4.82697	4.86365	6.65675	5.59718
424	C11 H18 N2 O2	210.136	3.972	424	1.25944	0.597103	1.04887	1.04354	1.42987	1.15894	0.969015	1.26993	0.99958	0.412481	6.5385	6.16777	5.27631	5.76265	6.14403	39.6622	40.0119	41.0539	39.1314	37.9766	15.4616	18.3466	16.87	15.639	17.4263	11.6887	13.6714	15.0689	14.1525	15.3695	14.9932	13.5003	13.266	18.2674	15.2658	13.9936	13.5815	12.9952	13.2937	14.222
425	C11 H18 N2 O2	210.136	3.913	425	0.775058	0.97608	1.04887	1.60468	0.894016	0.631311	0.390843	0.481032	0.471938	0.370205	3.8484	4.10634	4.33951	3.84764	3.84201	23.0883	20.6845	20.6797	20.9883	17.7181	8.61999	11.1718	11.5221	7.85828	8.93608	5.97199	8.75029	10.8088	8.15103	9.08782	10.4056	7.69418	7.65961	10.2721	9.06498	9.01542	6.99209	7.72456	10.2294	8.70199
426	C16 H18	210.14	6.122	426	18.9606	21.1997	20.9804	5.35323	6.87338	4.03591	3.13645	4.4938	11.364	8.47116	3.36992	2.61166	2.92162	3.03969	2.94586	1.82245	2.44914	1.95738	2.626	1.74074	1.2928	1.76045	2.00554	1.33594	1.54301	1.94087	2.70925	2.1631	2.72143	1.94138	2.67667	2.0953	2.30973	2.15159	2.04622	2.76531	2.53611	2.32818	2.39105	2.34116
427	C16 H18	210.14	6.252	427	2.13438	2.58479	2.78149	1.71328	1.99126	0.993949	0.818954	1.04593	1.24929	1.0617	0.875958	0.666086	0.706278	0.809609	0.743469	0.652495	0.824782	0.603585	0.673532	0.717948	0.467329	0.457711	0.677404	0.609828	0.627566	0.533259	0.787357	0.516915	0.764699	0.604674	0.702685	0.827782	0.626361	0.68359	0.634797	0.944832	0.689312	0.769897	0.862832	0.710642
428	C13 H22 O2	210.161	4.055	428	24.2628	22.3889	20.3914	20.6841	21.8283	14.8422	10.5269	12.7363	14.8378	12.2239	4.12138	4.07671	3.80306	5.15094	4.66181	4.03822	4.83879	4.41807	4.34508	4.3637	2.15451	2.8544	3.41731	2.84363	2.99505	3.54333	3.28684	3.78672	3.57102	3.16142	4.15181	3.5445	3.43997	3.47963	3.30215	4.04392	3.80595	3.3846	3.52996	3.5737
429	C13 H22 O2	210.161	4.65	429	7.32965	8.46327	7.84014	9.23015	8.26617	6.17221	4.71107	5.28492	4.06128	4.15932	23.4158	21.896	21.8281	22.7142	24.0534	17.7804	16.5139	18.2969	18.1296	16.6243	20.2458	24.1286	24.8183	20.8522	23.6651	16.264	22.157	23.0284	17.3467	21.3896	24.624	25.6324	24.5709	23.9278	22.3322	25.9959	24.57	22.9465	22.6759	22.6758
430	C5 H5 N7 O3	211.045	1.205	430	0.408692	0.535423	0.45007	0.602881	0.675773	0.381905	0.565004	0.371541	0.279099	0.19999	0.259818	0.205294	0.276127	0.257759	0.338394	1.37922	1.29919	1.43904	1.58448	1.15678	0.645228	0.871123	0.6559	0.721048	0.829361	3.45769	5.17021	4.4852	4.72051	2.39514	5.29869	7.60194	8.49392	1.07034	3.31545	9.04481	10.3044	7.76424	7.68137	5.77171
431	C10 H13 N O4	211.084	0.932	431	9.66564	9.90271	9.82744	1.57282	1.89631	1.20783	1.09999	1.3542	5.49803	4.14574	5.44273	4.34322	4.30486	4.60769	4.92631	8.52436	8.42143	9.02808	9.23034	8.1107	4.95265	5.24363	5.96579	4.49198	5.12871	4.24531	5.76749	5.83627	5.15862	5.19894	5.6365	5.38048	5.28274	5.51403	5.27165	5.99907	5.45515	5.28511	6.13986	5.4408
432	C5 H14 Cl N5 O2	211.084	1.202	432	1.71401	1.66409	1.78001	0.563187	0.631279	0.35676	0.303433	0.347078	1.01163	1.10443	2.14489	1.69918	1.8092	2.35956	2.00061	3.79885	3.83201	4.00843	3.54616	3.72035	1.71168	2.1541	2.44622	2.0622	2.55414	2.10149	2.34763	2.24918	2.49531	2.23577	2.28062	2.49696	2.25503	2.67143	2.29013	2.70253	2.52997	2.41277	2.39731	2.39044
433	C6 H18 N2 P2 S	212.067	0.841	433	8.90695	8.79015	9.57441	68.4698	68.8569	45.366	32.7779	39.9213	6.394	4.8792	2.73639	2.75186	3.52337	3.55352	3.77005	2.2415	2.26597	2.11425	2.66333	2.70397	0.942843	1.74643	1.70693	1.29948	1.84265	1.10768	1.76847	1.79162	1.40253	1.51207	1.53266	2.57485	2.04631	1.75107	1.64468	3.16345	2.35027	1.6945	2.21659	1.89691
434	C11 H20 N2 O2	212.152	4.121	434	0.584064	0.408586	0.737056	0.676379	0.634073	0.329927	0.367433	0.120374	0.383692	0.131647	0.803607	0.705475	0.585966	0.622613	0.599152	7.27585	6.81924	7.42336	6.54813	6.85527	2.15146	2.4262	2.77764	2.14756	2.56643	1.99227	2.2365	2.38304	2.15733	2.31538	2.13881	2.22398	2.15368	2.48631	2.2969	2.11565	1.97444	1.97127	1.73775	2.15595
435	C13 H24 O2	212.177	4.521	435	10.6225	11.1616	10.3085	9.29255	8.55153	5.75676	4.22983	4.95336	6.46295	5.13893	8.40861	7.44166	7.51593	8.40149	9.18979	21.9697	21.7314	23.1013	22.6648	20.5503	12.514	12.9991	13.1904	11.6442	12.7861	6.47393	9.44361	8.65357	6.79841	10.5004	9.92177	9.00867	9.10628	12.3956	10.3883	10.2116	9.55723	8.83172	8.90786	9.29992
436	C13 H24 O2	212.177	3.957	436	35.3821	38.1377	35.8923	18.2788	20.811	12.6957	10.2708	13.4783	21.5979	17.8486	2.6292	2.03675	2.50886	1.96471	2.06737	4.39005	4.06063	4.79244	4.38004	4.14273	1.16826	1.85326	2.16083	1.63225	1.61	1.50741	1.65813	2.07849	1.81851	1.7208	1.87731	1.55109	1.78379	2.7111	1.79509	2.02788	1.63686	1.61365	1.84238	1.83018
437	C3 H6 N2 O9	214.008	1.203	437	6.57482	7.20218	5.95872	15.5501	13.5494	8.32561	6.74726	8.13181	4.329	2.94068	8.90656	7.94118	7.33737	8.0521	8.75328	29.2644	26.6381	26.3053	28.5698	26.3424	14.474	14.9753	15.081	13.197	14.2574	8.59557	9.95159	9.40918	9.96173	12.2114	9.68564	8.94064	9.06088	15.291	11.7923	10.2285	9.95722	9.80357	9.3518	10.3029
438	C5 H6 N6 O4	214.045	0.915	438	42.1689	25.0495	41.0548	39.3354	32.2309	22.1808	19.3161	23.5179	24.3155	20.6695	24.9126	23.3467	23.5942	22.1898	25.3075	49.6468	43.4204	46.1754	45.53	39.9596	42.5317	37.7172	40.8943	40.3802	38.9191	33.122	41.4334	38.9322	42.5429	39.6081	38.1088	31.8647	32.4873	36.7558	38.2356	35.9887	37.355	34.5691	28.3374	36.3815
439	C11 H19 P S	214.095	0.932	439	1.41255	1.82353	1.40034	4.03011	4.76298	3.63668	2.21443	3.19589	0.800068	0.601706	11.6511	12.7414	10.0446	11.9295	11.9726	22.6599	22.0213	21.9658	23.3987	21.8798	11.1382	10.606	11.6559	10.2733	12.902	8.90077	9.75648	10.3453	9.50389	10.5647	9.90596	8.86063	9.79052	10.6197	10.3445	10.9695	10.4845	9.26914	8.96823	9.87741
440	C10 H18 N2 O3	214.131	0.931	440	16.3065	17.9698	17.4947	20.9094	24.0412	13.5419	10.5116	11.9627	10.7905	8.84129	19.1123	17.7598	18.2049	16.8401	18.8455	25.9406	23.8433	28.2262	28.3897	26.4493	16.7694	19.3623	21.4929	17.8469	19.7559	18.8678	19.6158	19.6097	19.3129	19.1815	19.3978	18.3618	17.5195	20.8938	19.142	20.8476	19.3847	17.8991	18.2357	19.1621
441	C7 H9 N3 O5	215.055	0.881	441	1.38821	1.42873	1.29897	1.03199	1.52092	0.943068	0.480412	0.585241	0.725934	0.642234	23.1791	21.8938	23.6553	23.1139	25.5424	5.19597	6.40009	6.00049	6.29192	5.95823	5.92175	7.45337	9.6704	8.29536	9.0733	6.54717	8.39816	9.73907	7.26917	8.04086	9.00649	7.90228	8.23675	8.71362	8.16198	8.72452	10.2613	6.65821	8.95323	8.32949
442	C9 H13 N O5	215.079	0.889	442	35.6508	47.5606	41.0759	8.36181	7.60005	4.72888	3.49702	4.54864	20.7461	18.4368	5.89013	5.81874	5.76298	5.9868	5.43326	8.0062	8.46308	9.1403	8.68165	8.77759	4.16633	4.90449	5.76018	5.27684	5.40556	3.2866	6.40301	5.08403	4.15062	4.93752	4.33764	4.6198	4.86428	4.64856	4.8461	5.12525	4.93411	4.71968	5.08638	4.78883
443	C H N2 O9 P	215.943	0.793	443	30.3406	30.5891	27.0228	28.6953	29.5868	18.0709	11.8702	17.7443	18.8284	13.1697	17.2568	15.9103	11.8911	13.1349	17.9982	22.5462	19.4888	20.839	18.3113	20.6617	16.7287	15.3653	16.7284	15.4683	18.1704	15.3991	16.0206	16.4349	17.0563	16.3747	16.2421	13.9637	16.7174	16.7413	16.2436	15.5413	20.2277	17.7444	15.4032	16.4364
444	C4 H4 N6 O5	216.024	0.88	444	1.51901	1.56335	1.42137	1.05566	1.05979	0.660632	0.51798	0.640384	0.794333	0.702747	6.0226	5.52659	4.0795	3.89213	5.91345	22.7501	21.435	23.4838	21.8125	19.7849	19.0567	13.6704	17.5055	16.3968	14.3113	8.70797	11.6394	12.2929	12.3913	13.9969	10.8589	10.3037	12.7075	16.4605	13.5928	9.7698	12.6523	13.6909	12.9434	12.2863
445	C8 H16 N4 O3	216.121	0.93	445	3.65304	2.51294	2.18039	4.87466	4.55942	2.76731	3.35574	2.58419	1.60064	1.38586	18.0876	16.2725	15.0534	15.4773	16.7233	38.0968	37.4135	39.1892	39.4381	37.4462	18.3782	21.6454	21.321	19.8802	22.8499	18.8806	20.8137	19.6853	20.0888	20.3937	19.6055	17.9115	17.5873	22.4895	20.1093	18.6473	18.262	18.2045	18.2131	19.3494
446	C16 H24	216.187	12.31	446	6.30988	7.18296	6.96823	5.21572	5.23771	3.23624	2.50342	2.63404	3.7744	3.06723	2.71348	2.16113	1.84262	2.53611	2.83009	0.633681	0.579331	0.672549	0.575937	0.733738	1.35311	1.8681	2.07902	1.77136	1.74104	1.33854	2.11074	1.91365	1.73244	1.76755	2.02403	2.10782	2.10469	2.3474	1.87568	2.23395	1.67541	1.76952	2.13081	1.93802
447	C16 H24	216.187	12.457	447	0.444423	0.796275	1.23878	0.519801	0.337038	0.478228	0.167735	0.184158	0.576035	0.55906	0.898771	0.603753	0.84001	0.547964	0.933039	0.244121	0.244921	0.249266	0.241094	0.233617	0.435202	0.69214	0.590967	0.508455	0.49831	0.176144	0.356707	0.326467	0.281966	0.429595	0.352514	0.438707	0.499071	0.536554	0.437343	0.599581	0.184217	0.345448	0.185877	0.367871
448	C7 H3 N7 O2	217.035	0.864	448	6.94417	7.79733	5.91235	16.8866	13.4897	8.32245	7.03687	10.5049	4.32306	3.55954	125.246	112.627	116.333	117.658	111.855	43.268	37.1559	41.2437	37.3826	34.9564	39.7433	38.5925	44.7754	41.9963	38.1043	26.588	28.8038	30.0736	28.6793	35.2618	31.0881	27.2077	26.6475	41.4896	34.2179	30.4865	29.2515	27.7217	25.8793	30.2426
449	C9 H15 N O5	217.094	0.91	449	40.0743	32.0304	47.5501	19.6609	21.3666	13.0008	10.0719	12.5729	23.0137	20.9972	8.69378	8.67859	8.55576	8.15531	9.20911	11.6371	11.5554	11.8958	11.2123	11.0453	7.62734	8.41334	8.87884	7.42104	8.60633	6.80302	9.31062	8.03533	8.85688	8.21697	8.37885	8.37828	8.24065	8.80695	8.28389	9.44397	9.60211	8.46966	7.92781	8.4825
450		217.976	0.793	450	68.4077	78.3079	69.803	104.402	99.8386	70.4493	50.524	72.0451	42.9135	32.7022	55.2951	44.9606	52.6965	54.9902	59.7974	94.4261	90.1281	95.0743	98.8922	96.1693	39.416	39.7685	49.3944	35.9948	61.4371	38.4137	41.7386	42.0654	43.31	43.5043	40.6047	42.8499	48.8978	51.6366	44.2165	50.6396	55.258	40.9341	42.9904	44.79
451	C4 H11 O8 P	218.018	0.87	451	77.283	83.7087	76.4378	58.7239	57.6385	37.7558	26.7952	29.9626	40.5136	38.7302	17.3843	15.5966	16.5144	15.4805	15.7013	76.4678	77.3162	75.4239	75.2325	70.1048	23.3627	24.3256	23.6988	21.0344	22.0705	12.1802	12.4703	12.3193	12.3615	18.2026	12.289	11.279	10.3893	24.4523	17.174	11.8814	10.6317	10.1505	8.8572	13.1884
452	C4 H6 N6 O5	218.039	0.879	452	4.18042	4.47321	3.40579	16.4047	12.9685	8.0017	6.73454	10.1958	2.5956	2.12888	124.277	114.271	116.112	117.12	110.372	65.4675	59.5508	63.0061	57.8032	54.2296	29.1897	35.622	40.2835	40.1818	35.3958	18.9026	24.4409	28.1331	24.8767	30.7807	29.2652	24.4626	23.6146	37.9647	30.2224	25.3245	25.995	24.4197	23.4827	26.5632
453	C10 H19 O P S	218.089	0.883	453	24.0723	28.1656	29.565	25.4741	36.4038	17.4313	16.6018	11.863	14.2414	10.4233	8.15829	8.06392	7.75094	7.98919	8.62099	10.4668	6.55411	10.2274	10.5168	10.8415	7.5423	6.19061	6.71452	5.8179	6.31235	4.69011	6.84194	5.98121	8.13304	6.46933	6.17288	6.85841	5.9084	6.97327	6.47188	7.44076	6.56056	5.87851	6.74433	6.5089
454	C13 H14 O3	218.094	4.019	454	11.4132	13.733	12.4641	8.02899	9.9102	6.55311	4.77289	5.62157	6.43017	6.51052	35.8338	34.4769	35.8941	38.3785	37.181	35.5157	34.154	37.0261	34.3245	32.2041	32.2166	35.8308	39.7543	29.9708	43.2311	33.7805	40.8174	42.2826	45.5086	38.1547	46.1155	40.471	28.2604	35.3465	37.9815	46.6534	39.7116	37.8895	46.6005	39.9695
455	C7 H15 N4 O2 P	218.094	3.823	455	47.1966	27.8164	37.7924	34.9639	39.8829	23.8404	17.426	27.4553	25.8041	20.4353	16.0921	10.6272	15.3383	15.2482	14.9391	19.3573	17.7557	19.0103	18.5366	21.2498	9.76004	11.5835	13.1772	12.8565	12.2984	10.6729	14.4931	8.91049	13.0131	11.8628	14.7081	14.3089	15.9048	13.2766	12.6305	12.8268	13.8036	13.8913	12.4444	13.0534
456	C13 H14 O3	218.094	4.243	456	14.343	12.9946	17.3022	9.8094	13.5381	6.28644	5.83511	7.2639	9.25045	7.62405	20.3335	19.0401	18.504	18.3489	20.0003	2.60048	2.68482	3.3802	2.92568	2.91484	11.5415	12.2445	13.3513	11.6204	15.4484	11.4616	13.9559	15.0384	15.6188	13.3645	17.8018	15.1551	14.0737	13.8606	13.8955	15.5864	14.2088	14.1584	14.0547	14.4453
457	C13 H14 O3	218.094	4.167	457	23.5078	26.592	24.0519	11.7025	15.3799	8.71425	7.02552	13.9194	14.5174	11.1861	9.09259	9.10726	8.52693	8.38168	8.01044	6.99626	7.40897	6.98983	6.87662	6.28861	6.19288	7.02679	7.26608	6.63857	7.01965	6.16047	9.6457	6.86518	8.66582	7.27568	8.99366	9.43645	9.16391	7.91488	7.73327	8.0484	7.65603	6.1759	7.01121	7.91047
458	C11 H23 P S	218.126	0.936	458	29.5679	34.8416	31.7423	23.7822	29.1463	15.9396	13.2621	16.4111	18.2397	13.5631	22.0036	18.6691	19.2845	20.3646	21.7993	21.548	21.0197	20.8726	21.7623	21.4093	16.0232	17.0056	17.3738	15.3766	16.2091	12.1865	14.6718	16.3287	16.215	15.71	16.6459	16.8914	16.4385	18.0607	16.0812	18.9258	17.7254	17.6481	16.8973	16.459
459	C9 H18 N2 O4	218.126	1.202	459	9.72045	11.7047	10.6393	8.6448	10.5993	6.06	4.81338	5.45184	5.93212	4.86096	9.25952	7.88113	8.37524	8.67552	9.28234	9.06661	9.08591	8.76483	9.25758	9.07186	6.3357	7.06574	8.13363	6.47594	7.06601	6.5661	7.76394	7.42441	7.08514	7.10185	7.43117	7.60703	7.57541	7.91405	7.2533	7.99805	7.7524	7.05282	6.88409	7.38641
460	C13 H18 N2 O	218.141	3.866	460	47.8352	57.9091	53.4201	49.4005	60.5889	34.199	29.1153	34.9674	26.9141	23.8339	12.3088	9.04457	10.2673	11.3227	11.2035	7.68668	8.0139	7.79	7.40966	7.19558	6.1385	7.36336	8.88043	6.99112	7.54467	7.00588	8.33494	8.31887	8.64587	7.69151	7.80332	7.47308	7.36966	8.78038	7.73869	7.62038	7.32288	7.15864	7.35851	7.75876
461	C15 H22 O	218.166	8.755	461	2.93086	3.07117	3.43029	3.24668	2.58362	1.9705	0.689996	1.96283	1.83513	1.33146	16.3511	13.3578	15.1277	16.5002	16.4581	2.56063	0.722093	2.84499	2.48782	2.73468	3.86854	5.88451	7.76107	5.74487	7.13177	7.96153	10.0022	8.33836	7.80564	7.1665	9.72602	6.47501	6.6759	6.82048	7.24017	7.07878	6.19272	6.03063	6.58206	7.43543
462	C15 H22 O	218.166	12.881	462	5.27069	15.4202	1.27601	6.43252	12.6485	3.67764	1.71899	2.26125	2.65242	1.52806	2.67034	6.55349	6.37991	6.12509	3.12354	2.5649	15.9034	10.0689	2.14513	2.7783	2.52342	4.63453	2.18473	1.97388	3.40854	2.35912	18.3466	3.09081	1.74501	4.47407	8.7541	3.16001	2.35564	2.33547	4.38185	14.2064	2.68282	3.99201	8.67162	5.75396
463	C15 H22 O	218.166	4.993	463	1.74905	1.7834	1.40529	2.57951	2.34422	1.20503	0.786706	1.21966	0.998711	0.687538	10.6852	9.53683	9.51965	9.89612	10.7643	18.4	18.7083	17.6974	18.4148	17.514	17.7573	18.4808	20.2652	16.462	18.8056	15.6859	16.007	16.2211	16.0113	17.2996	16.5421	16.9855	16.3554	18.9611	17.2743	18.2679	17.3869	16.2254	16.0106	16.8024
464	C9 H23 N4 P	218.166	7.374	464	5.47073	5.70123	5.32096	9.91323	12.9461	7.23068	5.82111	6.40761	3.0288	2.73679	40.3426	36.2057	36.8144	38.9861	39.5903	62.7361	61.8458	64.085	59.7234	58.9072	40.4315	53.5553	53.8963	46.1957	48.6313	49.604	54.2764	52.4075	52.4667	50.1628	56.2249	54.9955	52.6267	53.1689	51.3317	56.4276	51.4223	51.0511	51.6823	52.7034
465	C15 H22 O	218.166	11.135	465	39.994	46.8013	43.0664	45.8042	51.218	28.5553	24.1444	26.4293	24.394	21.5977	32.5233	25.6232	26.1308	29.0746	32.2141	19.1456	18.2204	18.4569	17.2344	17.4662	17.585	20.5546	22.028	17.3584	18.5169	20.3625	23.7581	23.4859	23.5243	20.7971	22.2596	24.3892	24.1722	20.6877	21.3914	27.8388	21.7931	21.4802	24.839	22.9128
466	C15 H22 O	218.166	8.994	466	8.09214	9.10674	8.11273	12.8839	13.976	8.77955	6.55925	7.73821	4.32989	3.9113	7.01583	6.11405	5.67816	6.17689	5.41301	4.13559	3.11719	3.81366	3.80209	4.24384	3.30859	3.29868	4.87563	3.45295	4.3004	4.16509	4.54702	4.80164	5.04888	4.19987	4.74116	5.23603	5.47143	4.03764	4.39179	5.89078	4.83524	4.19721	5.12075	4.76318
467	C15 H22 O	218.166	12.697	467	5.75799	6.33465	7.89417	17.775	19.7145	12.5547	7.95922	8.09027	3.56311	3.13103	9.43423	6.26975	8.1481	8.6503	8.99748	5.47839	6.60557	5.73988	4.79657	5.18366	6.85686	6.31227	6.71903	6.40879	6.1345	6.09283	8.76943	8.71571	7.66656	7.07511	8.10386	8.11842	8.29032	7.17302	7.31691	9.24957	7.43778	6.62296	8.1874	7.77285
468	C7 H8 Cl N O P2	218.976	0.795	468	8.65419	9.65988	8.28741	12.7699	14.1652	8.87338	6.40848	8.52396	5.2895	4.13249	6.7445	6.28522	6.76582	6.85227	7.33536	11.2201	11.4533	11.5393	11.9268	11.3203	4.77658	5.59912	6.57246	4.22706	7.56003	4.95354	5.21425	5.32506	5.38805	5.51291	5.52255	5.17642	5.53232	6.20733	5.54055	6.91331	6.45154	5.33166	5.38797	5.6041
469	C8 H13 N O6	219.073	0.9	469	57.7656	69.7015	69.7959	20.6501	23.437	13.6063	11.2694	13.2658	37.2392	28.6684	30.1019	29.1742	28.4075	31.2266	30.3163	56.1793	55.6519	56.8554	55.029	55.0145	24.0732	28.9508	31.9356	31.9121	28.3716	29.5822	38.6525	37.6742	34.4374	31.7322	37.2717	38.2696	37.4262	34.6793	33.212	44.9077	41.2904	41.7154	36.5644	36.9582
470	C9 H17 N O5	219.11	0.933	470	9.76017	10.3166	11.0722	5.43922	5.43686	3.27376	2.40731	3.05724	6.04758	4.97318	7.46237	6.49623	5.58255	6.32876	6.38379	6.04091	5.72675	6.24691	5.7406	5.66627	4.71502	4.90266	5.21864	5.33242	5.73533	4.52415	5.67059	5.9888	6.03709	5.34719	5.40294	5.81632	5.75986	5.8697	5.45148	6.47719	6.68432	5.84106	5.62111	5.74941
471	C6 H9 N2 O5 P	220.026	4.382	471	0.55424	0.970015	0.694943	1.99425	2.19328	1.38082	0.948102	1.21398	0.388337	0.274256	14.4289	12.7571	12.1798	12.971	13.7623	10.2269	9.89536	10.7493	11.6022	10.4895	9.98644	11.6589	11.9518	11.0132	10.9271	8.26352	11.8772	10.3822	10.6844	10.7494	11.7947	12.0308	10.9186	11.3838	10.973	12.0529	11.5082	10.4436	11.2536	11.0226
472	C6 H8 N2 O7	220.034	0.869	472	2.10486	2.96463	3.33428	2.64366	3.11709	2.07387	1.7862	1.76848	1.48572	1.12978	141.314	129.341	131.772	135.273	124.333	34.8964	33.755	34.3815	32.3037	30.7391	25.4051	30.3077	33.4816	29.5885	28.0496	17.9317	21.3771	20.5586	19.9989	25.1887	22.6601	19.9389	18.8755	31.8257	24.6563	21.315	19.3388	18.3656	18.1915	21.4445
473	C13 H16 O3	220.109	3.967	473	36.935	43.388	39.3337	40.4652	42.6493	26.1354	18.391	26.6161	25.6896	18.5108	15.6917	14.7554	14.1433	15.4829	14.6351	15.5893	14.6182	14.8726	15.4581	13.0474	8.93547	9.41493	11.9294	10.5624	11.3691	7.8273	9.65028	9.47943	10.944	10.0125	10.8164	9.18677	9.73715	10.3131	10.0127	10.5818	12.4703	8.81399	8.51432	9.88287
474	C10 H24 N2 O3	220.178	0.877	474	8.09407	9.43984	10.0405	33.0744	26.4618	19.8524	12.8982	16.2114	5.22085	4.26753	35.7362	33.3279	35.025	31.0929	33.4254	35.0698	34.7334	32.1475	33.0853	31.7095	30.0698	31.407	32.9799	31.4071	28.7856	15.6965	22.6888	22.5065	18.7684	26.0344	22.7584	22.0165	18.617	31.2246	25.3543	23.5754	21.1361	19.8015	19.5568	22.1239
475	C15 H24 O	220.182	4.724	475	1.57567	1.78168	2.02226	3.43241	2.93938	2.16526	1.20818	1.68855	1.29453	0.867196	10.7694	10.1231	10.0924	10.955	11.3783	7.21497	7.52699	8.59725	6.18491	6.75921	8.3419	8.84604	9.44059	8.50117	9.81635	8.20735	8.90707	8.78692	8.62718	8.83051	9.2669	10.1838	9.01628	9.46899	9.01722	10.5198	9.38267	8.87449	8.95167	9.14578
476	C5 H9 N3 O3 P2	221.012	0.883	476	3.78986	4.25521	3.7756	6.95132	9.84218	5.18591	5.09936	3.99922	2.1049	2.09081	18.5223	19.7069	18.0185	16.3985	16.2322	6.80729	6.4615	5.55155	4.65601	5.00757	15.8489	14.0566	16.6113	17.2488	14.4912	14.5847	15.4944	15.1734	15.1305	15.4044	16.0403	15.7035	15.9199	16.3941	15.5787	17.5439	15.3588	16.5285	15.1286	15.7131
477	C11 H11 N O4	221.068	3.777	477	2.58038	2.69692	2.58961	5.86991	4.34357	2.88771	2.05684	2.53787	1.43047	1.34786	31.3044	29.2724	30.3222	33.394	33.2383	58.3107	59.3208	59.8512	61.2231	56.7866	35.8596	41.5506	43.4468	36.8936	40.3047	38.163	49.7227	47.3827	45.0988	42.047	50.8582	46.7868	51.1484	44.5859	43.8463	54.7963	46.4291	47.0013	45.9204	46.6991
478		221.089	0.897	478	219.111	258.11	246.017	176.944	183.882	113.426	90.0378	103.597	135.603	105.902	121.349	110.6	113.6	117.5	121.035	181.045	174.215	186.43	185.044	176.803	102.792	114.713	119.07	109.567	123.41	96.4853	117.819	109.286	119.704	112.538	112.454	111.405	106.584	123.517	112.81	129.78	119.094	107.272	106.524	113.234
479	C9 H2 O7	221.98	0.856	479	1.7982	1.93177	2.91972	17.8865	17.2981	13.0591	9.19932	9.44563	1.42565	1.01576	1.75892	2.32814	2.27591	2.4121	2.3075	0.166342	0.166825	0.171821	0.167551	0.147396	0.390411	0.428376	0.467104	0.465348	0.469753	0.505301	0.772894	0.589598	0.632605	0.524599	0.804262	0.85738	0.649752	0.516299	0.576692	1.04885	0.67062	0.642099	0.677946	0.67635
480	C5 H10 N4 O4 S	222.042	3.441	480	65.8146	73.726	70.3667	74.9218	66.1242	52.0817	36.0307	42.2142	34.4741	34.7314	26.9798	22.1598	21.2872	23.7029	24.5626	2.24956	2.49704	2.88385	2.53336	2.23533	15.8864	16.3854	16.5998	16.846	16.692	18.3392	21.0883	19.9887	20.833	18.0732	21.8747	21.702	20.0633	16.9477	18.6657	21.0835	21.0046	19.8729	19.0305	19.8977
481	C8 H14 O5 S	222.055	12.488	481	11.4114	1.71251	1.11706	16.4446	0.586654	13.4921	0.6959	9.18975	7.65872	0.537824	0.968586	5.91561	1.05005	10.2565	1.3436	0.796895	0.682044	5.57167	1.24205	9.67051	0.858009	0.776355	0.757402	0.778555	0.647828	0.514059	0.883747	13.229	8.59798	3.00477	0.725207	0.839628	1.31238	0.713758	2.40276	1.83209	0.913592	0.786452	0.707121	2.60447
482	C10 H11 Cl N4	222.066	4.25	482	0.170623	0.183962	0.179076	0.165967	0.178669	0.102266	0.068202	0.082309	0.10113	0.085211	0.125652	0.15729	0.112643	0.117436	0.187214	0.087017	0.108767	0.095568	0.090969	0.08413	0.130525	0.093837	0.115588	0.083486	0.105732	0.074861	0.095055	0.090867	0.118295	0.100916	0.1027	0.097231	0.088805	0.127132	0.101788	0.116743	0.098478	0.105356	0.093562	0.100842
483	C5 H6 N10 O	222.072	1.333	483	2.3405	2.41014	2.28532	14.4582	16.5328	9.6489	7.85374	9.34809	1.35974	1.09999	21.216	19.4743	20.678	20.9601	21.1009	30.3332	28.5944	27.9657	27.1717	26.9929	24.8026	27.0109	29.8803	25.5666	27.6956	27.4428	34.5022	31.2496	31.5946	28.8606	33.7876	32.511	30.7469	28.0642	29.5511	32.8499	30.2332	28.2808	29.7041	30.6699
484	C13 H18 O3	222.125	6.135	484	0.206251	0.199299	0.252851	0.14846	0.167656	0.095745	0.097442	0.092782	0.143648	0.117716	25.5923	23.2643	23.2557	24.9442	24.7753	1.29109	1.7925	1.43071	1.76823	1.39953	14.2804	15.0276	17.1583	14.9413	15.9062	14.6722	16.3615	15.3057	15.6183	15.4746	15.728	14.7884	13.7994	15.6779	15.3385	14.7649	13.6146	13.9085	14.1034	14.9397
485	C7 H19 N4 O2 P	222.125	4.172	485	5.25965	5.35461	4.84291	1.1977	1.02364	0.559638	0.513266	0.603339	3.33589	2.42474	8.62283	8.10701	8.65493	8.96168	9.60193	13.1722	13.7147	14.3989	12.7762	12.5993	10.2783	10.7748	13.1636	10.1786	14.6044	8.00018	15.3824	11.0593	9.54066	11.4425	15.4071	11.409	10.6503	14.7075	11.8999	12.112	11.3424	10.476	10.1198	11.6821
486	C14 H22 O2	222.161	9.411	486	0.515958	0.875756	0.482196	3.11269	2.87169	1.77153	1.31409	1.5153	0.323511	0.305166	6.92307	6.72884	7.75712	7.82198	7.13313	15.0606	15.881	13.6376	16.1567	15.3217	8.19074	8.15103	8.26013	7.47294	7.4491	6.22449	8.61794	8.7156	10.2405	8.14694	11.1527	9.29126	8.59749	7.78515	8.44971	11.5388	9.80782	9.26872	11.0223	9.20424
487	C6 H5 N7 O3	223.045	1.358	487	0.318294	0.251443	0.331477	0.162087	0.175556	0.12494	0.088596	0.228709	0.1274	0.102437	0.884481	0.748961	0.710148	0.832157	0.667261	1.75089	4.39943	4.31095	4.14459	3.88617	0.833323	1.81965	1.74697	1.31564	1.72801	0.708602	0.767299	0.746454	2.20079	1.31853	1.88554	0.928099	1.28631	1.56774	1.34664	0.949468	1.87932	0.691455	0.567349	1.20311
488		223.083	0.93	488	2.02537	3.01079	1.61619	1.15817	1.31721	0.753682	0.619453	0.763378	0.701456	0.713046	2.16214	2.42103	2.80614	2.28329	3.00252	7.29939	6.03672	7.13469	6.10338	7.2996	2.82759	2.78739	3.64645	2.97765	2.82886	2.48223	3.1179	3.54169	3.36058	3.06337	4.17736	3.48596	3.26233	3.73921	3.23561	3.78285	3.97227	3.72052	3.99086	3.49519
489	C11 H13 N O4	223.084	3.442	489	2.98744	2.97737	2.84946	2.53336	2.99777	1.7437	1.36814	1.52743	1.65599	1.4588	0.654545	0.606915	0.64176	0.633241	0.662704	1.52426	1.40325	1.63552	1.20845	1.42971	0.468214	0.545461	0.543412	0.365106	0.447669	0.427816	0.500679	0.554026	0.636905	0.49881	0.555707	1.05157	0.75138	0.538473	0.563231	1.28833	0.520042	0.455704	0.800844	0.653108
490	C12 H17 N O3	223.12	4.124	490	0.922201	1.14463	1.00281	2.6231	2.23219	1.48125	1.25963	1.30934	0.673569	0.600776	7.02897	6.01815	6.60497	6.67751	7.13346	2.41856	2.54393	2.97145	2.74151	2.45684	2.20825	3.1523	0.587167	0.438276	0.115358	0.348369	0.458706	0.527648	0.581822	0.935321	0.572169	0.561709	0.62663	0.513436	0.830511	0.676486	0.464365	0.533935	0.491064	0.580155
491	C9 H12 N4 O3	224.09	3.583	491	1.57588	2.39253	1.62504	2.49281	2.67349	1.66521	1.30566	1.74522	0.990266	1.09226	1.73411	1.81705	2.36805	2.02566	1.38692	5.51366	5.33209	5.79948	5.34035	5.22384	3.12823	4.9791	5.56917	4.63909	5.86095	3.30817	5.43156	5.97423	3.99722	4.7653	6.01998	7.94589	7.79226	5.9081	5.37995	6.10103	8.077	5.74183	8.00395	6.03189
492	C13 H20 O3	224.14	6.591	492	0.523403	0.610151	0.433743	1.17057	0.8588	0.744224	0.692656	0.617893	0.240483	0.141222	188.308	171.07	181.964	188.012	184.547	11.3738	11.798	11.6063	11.0971	10.6091	103.775	114.082	128.674	113.099	115.637	120.639	132.962	127.053	125.903	120.203	129.412	118.957	111.353	121.087	120.203	116.918	107.116	108.555	113.558	119.566
493	C13 H20 O3	224.14	4.325	493	3.53699	3.66584	3.41259	0.733952	1.27516	0.732661	0.371739	0.561988	2.08786	1.61521	27.7176	24.7467	25.577	27.5351	28.8071	4.59066	5.09002	4.60082	4.82284	4.68674	20.818	23.0087	24.6756	20.1494	24.7571	20.8621	24.5052	23.0479	23.1231	22.7719	25.4564	26.4487	25.5905	22.9845	23.4428	25.6155	27.3355	22.42	24.0307	24.1168
494	C10 H11 N O5	225.063	0.933	494	26.3434	28.376	26.9479	9.08184	9.61483	4.98577	3.95648	4.08351	17.9222	12.2005	19.5815	19.3715	18.2701	18.3755	18.3123	39.1276	37.006	38.2221	36.8889	35.7903	19.976	19.9145	23.1466	21.2333	22.9425	16.8808	22.9481	23.1383	21.0257	21.2451	20.5211	19.6742	19.8817	24.2029	21.195	20.585	19.3481	19.3192	18.5712	20.6097
495	C10 H11 N O5	225.063	1.201	495	2.84421	3.00341	2.86117	0.719416	0.566102	0.319926	0.272104	0.311244	1.62586	1.17378	6.24009	5.43529	5.23627	6.18169	6.40755	10.243	9.61532	10.7863	11.0855	9.17683	5.1453	6.31389	6.13811	5.79122	6.58896	5.33862	6.09513	5.81144	5.69854	5.88014	5.62231	5.52437	5.17038	6.50112	5.82997	5.87142	5.21291	5.25559	4.84492	5.61835
496		226.008	0.94	496	19.0374	19.2922	19.5293	19.9979	20.122	10.8087	8.76942	12.3145	10.7908	8.87188	24.254	25.0159	19.7451	19.9295	23.3554	5.6245	7.03381	6.6554	7.34575	6.38343	17.9	15.2595	16.6307	17.2965	19.5828	12.5664	17.8855	20.1857	21.4315	17.6376	22.9509	16.8198	20.5686	15.5999	18.0225	17.8451	20.8036	22.439	17.1908	18.7105
497	C4 H6 N2 O9	226.008	1.207	497	13.9791	16.5722	15.3761	10.8438	12.1933	7.63723	5.87142	7.217	8.46956	7.04833	16.1142	15.0854	13.271	14.4262	14.9096	3.58568	3.38967	3.50222	3.40765	3.48965	8.35449	8.64525	8.30886	7.40712	7.63631	7.32519	7.46909	7.47138	7.56502	7.79808	7.70891	7.02488	6.52234	7.95707	7.65671	7.07355	7.55396	7.41206	6.64275	7.37007
498	C12 H18 O4	226.12	3.882	498	6.99809	9.00641	6.98386	22.7168	21.5066	14.485	11.6349	12.3943	4.99784	3.38599	72.4932	65.623	65.5503	70.7839	73.7887	51.5032	50.1843	48.1591	50.2801	48.0353	54.031	59.7549	57.4211	50.5833	62.6446	48.5864	58.0152	54.5757	58.5686	56.0201	61.775	59.7225	62.6908	58.5221	57.3508	65.5985	61.8436	57.2786	60.4481	58.6426
499	C13 H22 O3	226.156	3.761	499	373.878	412.084	435.565	344.641	375.441	201.69	173.796	213.478	221.907	183.03	56.1386	45.048	28.8736	68.0265	59.2138	58.3107	52.9486	64.6861	65.6128	52.4444	28.3469	37.3552	36.2556	28.2836	32.6615	29.3828	14.8716	44.295	32.9967	31.6054	43.4769	35.9382	40.852	41.0319	34.0967	43.3152	39.2393	29.3876	31.7457	35.1596
500	C13 H22 O3	226.156	3.98	500	1.76245	1.84524	4.98776	4.81663	3.59038	2.70767	1.84463	2.67893	1.14459	1.44521	16.6127	16.3553	16.988	18.6409	17.7728	15.0438	12.6899	14.0833	13.509	14.6264	16.838	17.1419	15.4227	15.0763	14.0573	12.9396	15.6766	13.966	14.154	15.0303	14.6502	14.7191	14.9939	13.345	14.8579	15.9271	14.4799	12.9533	12.5044	14.2998
501	C12 H22 N2 O2	226.167	4.37	501	0.271659	0.145348	0.129841	0.277904	0.607434	0.345214	0.191577	0.243081	0.174045	0.083164	0.727251	0.741965	0.63187	0.842023	0.853509	7.65858	7.33028	8.15997	7.54015	6.1585	2.08456	3.99649	2.83049	2.42878	2.90795	2.26247	2.42415	2.36352	2.3231	2.62461	2.35937	2.05466	2.02563	4.03338	2.6228	3.12868	1.94316	2.0119	2.7037	2.49151
502	C9 H9 N O6	227.042	0.916	502	57.4607	64.8382	61.6546	61.1425	57.1276	36.0721	29.2798	32.525	34.1366	27.0751	32.3219	29.3895	27.3435	30.1358	31.5178	7.88597	8.17532	8.39411	9.00188	7.93315	14.7506	14.4281	17.3169	16.4065	14.9489	16.038	18.5466	17.7174	17.2501	16.3781	17.0456	16.2335	15.8205	15.5084	16.3135	18.3352	17.0854	16.0539	15.6689	16.7139
503	C12 H20 O4	228.135	5.812	503	0.390177	0.555981	0.403639	0.746925	0.786342	0.485068	0.413307	0.417893	0.299849	0.552229	18.7125	16.2194	17.6884	19.4722	18.9327	0.890641	0.882678	1.09908	1.05697	0.704383	6.85293	8.09636	9.65489	7.88773	8.71907	4.90612	6.67992	5.74401	5.37967	7.1023	7.08813	4.21716	4.54736	8.50087	6.81261	4.65563	3.83872	3.85234	4.1111	5.53114
504	C11 H20 N2 O3	228.147	1.204	504	49.1213	53.3798	55.1423	77.1214	64.8316	39.4951	33.308	35.6384	29.7149	25.4408	73.4388	62.8208	45.7692	48.3673	64.167	61.7496	63.7764	50.6835	63.9617	56.7389	47.1495	62.5854	65.8096	48.3146	52.532	31.9006	56.7486	48.8644	43.6288	50.8371	63.8649	44.603	43.5317	46.3409	50.4794	38.3582	46.6178	49.0662	49.5754	47.4584
505	C11 H20 N2 O3	228.147	3.457	505	1.80113	1.7978	2.79179	1.08938	1.28908	0.749812	0.588314	0.663439	2.72189	1.39559	3.96584	3.58676	3.73501	3.69039	3.55445	36.7713	36.7763	38.4495	37.5568	36.4535	15.5388	19.3018	16.9284	13.9588	15.979	10.7942	16.1999	16.0281	3.38503	14.2349	17.0049	3.16275	3.5908	17.1705	13.0913	4.15456	3.21257	3.06433	3.49539	9.18494
506	C11 H20 N2 O3	228.147	0.933	506	302.094	309.18	304.019	350.292	354.69	220.552	177.876	211.665	195.707	150.361	246.888	225.564	213.427	230.922	238.159	226.302	219.343	231.262	233.608	217.352	217.635	222.501	228.29	212.247	222.905	208.356	219.462	232.524	224.663	220.954	226.866	218.963	199.101	221.421	219.706	244.405	227.389	205.848	208.989	219.903
507		229.094	0.934	507	35.4459	38.3848	35.8616	3.44063	4.39728	2.43195	2.10005	2.60424	21.6478	16.2564	6.67233	5.56131	5.55055	6.10247	6.30888	13.4465	12.345	13.9509	13.2087	11.9933	6.81216	7.2206	8.12794	6.41599	7.41879	5.38097	7.83349	7.99435	6.85249	7.11742	7.3324	7.52594	7.79646	8.89709	7.33758	8.37199	7.87341	7.75658	8.36908	7.60281
510	C9 H14 N2 O5	230.089	0.917	510	2.27082	2.32291	2.06969	2.07308	2.35777	1.65949	1.096	1.36642	1.25558	1.05056	5.1358	5.43774	4.64095	4.97112	4.73742	18.9167	17.6529	17.7577	18.54	16.4061	6.40897	7.0366	7.73959	6.39258	6.75686	4.63322	5.37651	5.70704	5.87204	6.21371	5.93584	5.41788	5.47269	8.43761	6.24294	6.32209	6.10227	5.5284	5.49841	5.91148
511	C10 H18 N2 O4	230.126	1.23	511	6.74071	7.45232	8.24499	7.9714	7.86066	4.75699	4.10338	4.34931	5.2017	3.57801	0.643594	0.609025	0.419202	0.513797	0.199372	0.513753	0.383164	0.449391	0.463504	0.587097	0.210413	0.485922	0.334973	0.148945	0.418235	0.456172	0.480587	0.480104	0.481376	0.388525	0.41955	0.361154	0.31875	0.38781	0.383751	0.307782	0.405872	0.28113	0.407632	0.397157
512	C12 H23 P S	230.126	0.939	512	13.7398	16.5822	16.5555	10.8922	12.689	7.45456	5.62478	8.11884	10.574	7.03988	0.688634	1.35379	0.751356	0.92605	0.669378	1.2714	1.48756	1.87029	1.57838	1.51935	0.915355	0.771978	0.963382	0.943786	0.761906	0.843898	1.03919	0.996216	1.15636	0.932452	0.961071	1.09016	1.18766	0.867996	0.959386	1.23611	1.22306	1.07011	1.26772	1.05939
515		231.998	0.875	515	0.956972	0.984904	0.895458	0.665061	0.667664	0.416196	0.317898	0.40344	0.490948	0.422735	3.7237	3.5289	3.38746	3.07763	3.33926	7.78731	7.8634	7.77458	7.96499	7.63317	4.59926	5.11999	4.99509	4.86513	5.02616	2.84136	4.10177	4.05423	4.25271	4.42841	3.59761	3.76598	3.67307	5.3949	4.33683	4.06819	3.28871	3.48278	3.68403	3.92647
516	C4 H12 N2 O9	232.055	0.881	516	30.1598	30.6857	27.584	21.9749	19.4538	10.9408	12.5111	18.4143	15.3181	12.238	10.4892	12.2176	9.00139	7.5183	10.4048	21.3194	17.2538	19.67	26.3631	17.3173	24.392	18.4332	20.5232	21.2722	17.9384	8.2177	16.8568	11.2748	17.7903	17.411	12.2346	12.9132	7.75193	19.7809	16.1993	14.985	18.6883	16.5699	11.9355	14.4721
517	C7 H13 N4 O3 P	232.073	4.206	517	3.87231	5.28427	4.70484	0.72379	0.620158	0.635169	0.26753	0.293133	2.79831	2.16573	1.27485	1.18608	1.07918	1.15085	1.48428	0.386087	0.309123	0.431049	0.309329	0.32485	1.04751	1.24616	1.39567	1.27523	1.37581	2.36241	2.8251	2.73637	2.64002	1.87825	3.04071	7.5577	7.47612	1.48231	2.73853	7.47972	6.96251	6.33145	6.8652	4.45546
518	C9 H16 N2 O5	232.105	1.202	518	3.97484	3.88395	4.67276	13.4187	9.60575	7.4702	6.52627	7.57044	2.73716	1.82437	134.197	111.988	117.248	130.419	134.973	138.746	140.735	149.371	149.077	137.338	90.7057	109.917	112.279	92.7927	103.87	101.32	110.511	109.163	107.526	104.232	106.026	111.506	100.429	112.498	105.198	120.583	111.286	100.891	100.826	107.285
519	C9 H16 N2 O5	232.105	0.937	519	16.4997	18.1427	18.7636	47.6736	43.4575	28.9539	25.6034	28.2562	12.1673	8.96775	468.07	450.889	422.935	461.144	475.502	654.275	624.034	671.092	657.076	607.632	374.311	392.529	433.056	379.551	416.135	370.84	419.624	424.923	400.11	401.231	406.536	388.642	382.064	435.986	401.824	456.533	440.3	407.95	385.649	408.729
520	C8 H16 N4 O4	232.116	0.881	520	1.54131	1.5863	1.44224	1.07116	1.07535	0.854351	0.525586	0.649788	0.805998	0.713067	11.0623	11.8308	17.5217	16.1585	10.8419	30.8188	32.0198	31.3637	38.5136	35.9965	7.78705	18.9759	11.5614	10.9947	13.1221	10.2582	15.9592	12.4817	10.8151	12.4395	13.5983	23.2885	13.606	15.9429	13.6308	29.4993	13.4276	10.2339	15.6022	15.0559
521	C10 H20 N2 O4	232.142	0.937	521	67.6683	75.8765	69.5389	66.6366	76.1637	46.2123	35.4515	45.332	46.2385	33.1029	57.0289	50.5459	51.6183	54.6598	56.8845	41.7118	48.392	58.6952	58.3485	51.7234	44.9981	48.3934	54.0037	46.7206	49.2761	45.6696	49.8882	49.2471	48.2007	48.4886	51.428	48.4437	46.4162	51.6222	48.7712	55.7544	52.0536	47.9352	47.7029	49.4015
522	C10 H20 N2 O4	232.142	1.249	522	23.0369	28.3318	26.4063	31.1216	30.953	19.3893	16.6143	18.4395	16.6198	12.4496	23.7501	21.1906	20.4624	22.5651	22.4145	22.3408	23.1695	22.9102	22.6096	21.8576	15.3413	16.9199	19.2036	14.9237	19.5675	18.016	19.762	19.1073	18.8615	17.967	18.6708	19.5366	19.9395	20.6667	18.4631	21.5068	20.5	18.8629	19.213	19.3624
523	C12 H11 N O4	233.068	4.176	523	0.170239	0.195823	0.18159	0.143603	0.177565	0.086716	0.070086	0.11158	0.101535	0.081871	0.109097	0.104844	0.105926	0.106638	0.109855	0.085813	0.084736	0.086701	0.185486	0.082387	0.078868	0.088786	0.093697	0.081669	0.084381	0.081217	0.089983	0.087033	0.090911	0.086283	0.091115	0.126192	0.08612	0.088084	0.089596	0.096074	0.088854	0.085087	0.161607	0.096297
524	C9 H15 N O6	233.089	0.889	524	214.352	259.473	238.34	21.2458	26.9058	16.2144	13.5969	15.566	133.752	105.147	23.3502	21.3491	20.1485	22.1482	21.5937	42.3635	41.1947	47.1934	45.8069	42.9409	19.4813	21.9857	24.0581	22.1004	22.6381	20.0352	23.8836	22.2891	21.4783	21.9944	22.4404	23.0375	18.4267	24.0875	21.9955	24.5807	23.1389	20.999	24.1795	22.3262
525	C H3 N2 O10 P	233.953	0.796	525	43.8088	45.3576	39.6794	41.1994	43.4268	26.2349	17.8749	26.5346	26.792	19.2189	25.5785	23.6525	18.24	20.3335	26.5118	32.5823	29.6175	32.0564	28.4534	30.1442	24.3807	22.7045	25.4023	22.4725	27.534	21.2353	23.1762	24.4701	25.3126	24.0765	24.1192	20.3349	24.4483	24.3506	23.8584	22.0677	29.2831	25.7073	23.0821	23.9659
526	C15 H22 O2	234.161	7.325	526	1.88241	1.83628	1.52585	1.99691	1.7026	1.14923	1.04635	1.13845	1.04691	0.940857	28.9117	27.1507	28.6778	27.5709	30.5953	61.9547	61.7109	63.0166	59.9816	59.9029	29.5166	36.1782	40.712	33.903	35.2667	25.799	27.4441	26.7909	27.4522	31.4514	28.2452	24.253	24.5201	37.8013	30.6667	25.979	23.0285	23.4267	24.5887	27.2462
527	C15 H22 O2	234.161	4.766	527	4.49055	6.97472	4.68134	0.973665	1.21911	0.872613	0.526396	0.683672	2.93388	2.48967	4.33596	3.49726	3.62313	4.05725	4.51036	12.1693	11.5077	11.8946	12.1582	11.1421	6.48552	7.22853	9.93247	7.29147	8.09483	5.7675	7.18819	6.74838	6.61992	7.26187	7.32291	7.05096	7.33155	8.39445	7.33704	8.03427	8.17684	7.30778	6.66823	7.22928
528	C15 H22 O2	234.161	8.635	528	1.41536	1.26648	1.49025	0.107816	0.107982	0.738485	0.685184	0.837444	0.849144	0.592455	21.0383	18.3183	20.6153	20.636	20.6429	1.11167	0.866558	1.08943	1.04913	0.94551	7.44784	9.36626	12.1661	9.7836	10.6066	6.04816	8.05436	7.93527	7.15862	8.72964	9.15715	5.47377	5.93215	10.89	8.4821	6.1152	5.48327	5.36267	5.73789	7.18287
529	C9 H9 N5 O3	235.071	0.837	529	50.6378	49.0569	51.1455	69.9987	83.938	44.453	40.9143	49.4085	34.0677	22.9815	21.5132	20.3746	19.1206	18.7117	20.1521	16.8728	13.3813	16.2813	15.2427	14.5605	19.1708	19.1745	20.7198	19.9425	18.9855	18.4713	20.5803	21.1967	20.4781	19.8577	19.7367	19.8744	19.4597	19.3365	19.7846	22.301	22.2831	22.3517	21.4039	20.5083
530	C6 H14 N5 O3 P	235.084	3.835	530	0.57611	0.656807	0.646995	1.11658	0.957931	0.502504	0.258518	0.74491	0.345484	0.280393	6.7002	6.00312	7.40504	6.71851	6.6411	3.64727	3.9988	3.60277	3.82746	3.77436	4.06711	5.40514	5.4427	4.77269	5.05994	5.95174	6.67925	7.02677	6.92664	5.70355	6.53668	10.9761	9.19225	5.23564	6.35544	11.6405	9.59122	9.01223	9.90098	7.90922
531	C6 H14 N5 O3 P	235.084	4.204	531	0.215086	0.247882	0.223937	0.155717	0.169583	0.104236	0.08153	0.095151	0.131711	0.104747	55.3573	47.6948	52.0625	49.2776	54.2748	5.94346	5.63842	5.0888	5.91134	5.26087	7.85198	8.42737	9.96279	7.95889	8.743	9.71227	11.3206	10.4687	10.3491	9.42164	10.7737	13.4097	12.8304	9.93409	10.0832	14.9197	12.9137	11.9851	10.9686	11.3636
532	C9 H17 N O6	235.105	0.901	532	83.5522	89.4628	95.5908	22.1668	25.7074	16.0269	11.8253	14.9913	48.3302	41.6898	11.4665	11.4334	10.5035	10.9002	12.7415	14.9065	14.704	15.0803	14.1603	14.4966	9.83215	10.9172	11.3504	9.70823	10.5556	9.81552	11.2604	10.3573	10.7186	10.5017	10.4531	10.4965	9.64747	12.042	10.5469	11.0871	11.4965	10.0713	9.53348	10.5734
533	C10 H21 N O5	235.141	0.844	533	6.35693	6.73875	5.86212	4.08249	3.62358	3.02968	1.9912	2.12726	3.90908	2.97355	5.27222	5.28995	4.6973	5.1179	5.55918	4.71222	4.33507	4.50002	4.25926	4.31525	4.38243	3.86326	3.80298	3.41665	3.71818	2.83329	4.54372	3.85954	5.41627	3.98181	3.9472	4.36101	3.27198	3.39996	3.91416	4.60569	3.77489	3.92402	3.39652	3.94501
534		235.141	0.912	534	429.461	451.838	448.437	364.724	416.276	245.121	200.019	222.652	309.797	205.333	123.096	121.898	109.896	118.586	123.43	252.636	241.6	250.775	249.437	237.449	126.33	129.273	131.375	120.812	130.797	107.905	112.802	110.843	111.68	120.202	115.74	131.564	123.455	127.307	121.435	148.443	143.025	124.83	123.671	123.064
535	C12 H12 O5	236.068	4.538	535	0.152242	0.336703	0.136408	0.121116	0.31835	0.075737	0.081171	0.065577	0.080019	0.070698	0.136025	0.189962	0.16301	0.2193	0.295374	0.502267	0.545962	0.413491	0.390136	0.323315	0.850132	0.671507	0.842643	0.678708	0.884004	1.73388	2.46991	2.66055	1.23031	1.33574	2.60619	2.68611	2.91229	0.876247	1.60273	2.97828	2.70047	2.60977	2.81504	2.22982
536	C15 H24 O2	236.177	8.993	536	13.2647	15.5728	14.0976	21.5737	23.4488	14.4116	10.7863	12.8026	7.67411	6.57561	11.9441	10.8163	9.68416	10.7751	9.61664	6.93343	5.43773	6.36773	6.06608	7.15443	5.60202	5.5513	8.1274	5.75284	7.71629	7.26847	7.79285	8.36377	8.03123	7.13402	8.14244	8.5711	9.22009	6.92363	7.44267	9.49481	8.40375	7.49218	8.66451	8.06754
537	C15 H24 O2	236.177	4.992	537	2.95419	3.05165	2.7292	4.0614	3.85018	2.20481	1.43379	2.03973	1.86085	1.22089	17.7339	15.7059	15.7709	16.7274	17.9382	30.834	31.0713	29.7238	30.9069	29.2924	29.6872	31.0726	34.3611	27.2066	32.072	24.7659	27.3388	26.8672	26.3097	28.8534	28.3525	28.3336	27.076	31.4567	28.8395	30.6581	28.6621	26.6761	25.8479	27.8598
538	C15 H24 O2	236.177	11.135	538	58.0039	67.7005	62.8505	67.9059	75.1579	42.1305	34.8925	38.5439	35.4074	30.7556	44.3108	37.4235	36.688	55.0973	44.2471	27.7092	26.138	26.2425	24.7697	27.8696	25.2054	30.2335	31.0682	26.3639	27.055	31.4323	34.0057	32.8819	33.7817	30.2253	32.8419	35.1776	33.1653	29.6222	30.9329	39.3873	31.4142	29.9541	39.3002	33.1516
539	C11 H11 N O5	237.063	0.933	539	21.6574	21.2838	20.0418	4.08825	4.18589	3.024	1.23914	1.84938	12.7295	9.53141	43.3734	40.3775	38.1573	42.9052	43.571	69.9174	63.6311	70.5615	65.1588	65.1949	40.5473	42.4481	47.3267	42.073	44.4092	37.8705	41.4427	40.779	40.0138	41.8789	43.1363	38.3764	36.1395	44.1998	41.4744	41.7066	41.8534	37.3307	38.9897	40.3708
540	C11 H11 N O5	237.063	1.203	540	7.55429	8.10048	7.41413	1.65348	1.09523	0.687371	0.69926	0.705781	4.45216	3.28417	16.5434	14.5909	14.8005	16.7868	15.9796	25.2842	24.2617	25.7614	25.3253	23.0895	14.7022	16.6181	17.0814	14.5896	15.8816	12.5646	15.7167	15.9813	15.2942	15.3811	14.4559	14.5063	13.3348	16.7707	15.2056	15.5751	14.9977	13.6415	13.0069	14.7452
541	C11 H11 N O5	237.063	1.411	541	0.234385	0.280908	0.250234	0.182471	0.196129	0.114924	0.098978	0.109622	0.142329	0.114441	0.160911	0.165265	0.226371	0.120112	0.122317	0.605237	0.716852	0.475286	0.666715	0.578964	0.312627	0.391753	0.21018	0.347672	0.312473	0.301985	0.342004	0.407727	0.469964	0.344043	0.300829	0.494573	0.394075	0.483064	0.365212	0.276598	0.488548	0.422052	0.47056	0.397231
542	C8 H15 N O7	237.084	0.886	542	27.0303	37.3653	34.4452	15.2785	13.8841	7.97532	7.34305	7.77753	18.9011	14.8732	21.922	21.6682	21.1744	21.5271	19.6165	51.5121	53.385	53.779	51.4741	48.8999	23.2992	26.9453	29.0211	31.3237	27.0186	25.0524	36.2206	42.3835	31.7533	30.3353	34.1646	38.9804	34.4785	34.2965	31.8052	42.213	38.8404	38.5215	35.1144	35.2971
543	C6 H16 N5 O3 P	237.099	3.753	543	2.30727	2.56163	2.48614	2.26247	2.28309	1.5299	1.32615	1.4363	1.78032	1.4458	8.16126	7.64783	9.27606	8.85983	9.54489	11.618	12.5622	12.6526	11.4507	11.7665	3.51021	4.90944	5.49027	4.24851	4.70748	5.54366	6.36329	6.85507	6.15888	5.30964	6.03544	6.04267	5.80754	6.12267	5.50748	6.03651	5.6806	5.55268	5.78729	5.91453
544	C14 H26 N2 O	238.204	3.604	544	0.467544	0.500295	0.454332	4.34548	4.75403	2.99417	2.35554	3.16825	0.279512	0.209326	1.4545	1.33751	1.42006	1.59721	1.46786	3.6708	3.54945	4.10233	3.16131	3.59176	3.46271	4.42712	4.91981	4.10122	4.34161	7.65277	9.10795	9.45652	9.01081	6.27561	8.52587	9.61512	8.99379	4.71159	6.75732	9.24464	8.59938	9.20475	9.37796	8.32386
546	C16 H30 O	238.229	8.338	546	1.04756	1.24503	1.4514	1.40547	1.59578	0.864548	0.11795	0.857095	0.117187	0.520559	2.00546	1.54121	1.8578	2.07171	1.99413	1.58905	1.51587	1.73033	1.3697	0.859435	1.40131	1.33396	3.13053	6.14103	18.4968	19.2029	22.8829	21.2612	21.5005	12.8168	22.6334	24.1644	25.4845	20.4504	15.7786	26.7936	24.2685	22.4919	24.0852	21.701
547	C16 H30 O	238.229	8.146	547	2.9565	3.32477	3.20896	5.74937	7.13097	4.17304	3.37669	4.26994	1.80108	1.49278	5.21732	6.94103	4.70745	2.98979	3.949	9.17192	7.73617	6.83876	0.275709	2.20556	0.606566	0.690923	0.728533	0.678572	0.796548	1.40664	1.34377	1.61728	1.40126	1.03001	1.74856	1.40288	1.49698	0.926372	1.13392	1.39004	1.57642	1.51537	1.54858	1.39558
548	C16 H30 O	238.229	7.822	548	2.86661	3.42446	3.21704	1.285	1.32546	0.82038	0.63039	0.762542	1.73013	1.45237	3.47521	2.67276	2.88042	2.81074	3.71583	15.9084	15.5933	17.4082	15.8379	16.5051	5.70942	6.58538	7.57049	7.20464	6.65436	5.28767	7.0541	6.95922	6.2906	6.59065	6.60285	5.99448	5.98395	7.46816	6.56828	6.18141	5.75324	5.81227	6.41545	6.35445
549	C16 H30 O	238.229	8.279	549	0.984246	1.29092	1.16486	0.144888	0.146755	0.834331	0.288501	0.819972	0.758126	0.557471	2.02461	1.89596	1.61422	1.97833	2.2747	4.28304	4.68283	7.83193	9.67541	13.4597	14.872	18.3667	20.9169	17.7791	18.4968	9.29303	13.2606	6.64798	4.49175	13.7917	8.02025	6.42459	6.50283	20.4504	12.8082	7.95496	6.62471	5.44126	5.03509	9.05337
550	C16 H30 O	238.229	8.671	550	2.91477	2.82819	3.13531	0.662728	0.627118	0.46915	0.257786	0.308127	1.72916	1.43547	3.72567	2.85524	2.68294	2.85076	3.66501	15.7742	15.443	15.0056	14.7792	14.3606	6.58283	6.69245	7.83526	6.09729	6.21636	5.19107	5.90178	6.7802	6.37201	6.40769	6.37559	6.46199	6.53749	7.5246	6.49833	7.31013	7.03552	6.26346	6.70329	6.52594
551	C5 H14 N5 O4 P	239.078	1.207	551	0.457119	0.443911	0.407499	0.545857	0.611854	0.410613	0.294095	0.336398	0.26692	0.215235	4.84737	4.63926	4.50584	4.58626	4.96547	10.5709	11.1089	11.49	10.0396	10.7528	6.75019	7.36259	8.0409	6.924	8.24896	7.34721	8.01436	8.41466	7.7475	7.65004	7.79388	8.10165	6.99856	7.87613	7.66219	8.27477	7.33833	7.11751	7.62851	7.71181
552	C5 H14 N5 O4 P	239.078	0.934	552	1.65831	1.47105	1.45856	1.87718	1.66157	1.14002	0.772375	1.09035	1.08339	0.665458	7.42936	6.42577	5.69887	6.49749	6.28886	17.1123	16.217	18.9891	14.4876	15.0827	9.43629	10.1647	11.4897	11.2094	11.3621	8.93255	11.6829	10.2003	10.3091	10.5319	11.0455	10.4031	11.1044	11.5764	10.6749	12.0263	11.5076	10.4005	9.77521	10.7265
554	C12 H20 N2 O3	240.146	1.208	554	19.7025	59.0822	29.5577	61.3944	62.2525	35.2408	27.5248	31.7828	30.3881	23.6885	49.5197	47.932	47.637	49.7671	47.2233	31.8764	35.5625	38.1279	40.1987	38.4607	36.4884	43.8199	44.4845	36.4739	40.4319	32.2545	39.5438	37.4923	40.9842	39.1082	43.0882	37.6092	34.4154	43.6246	39.2728	42.664	37.5923	31.4708	33.7241	38.0603
555	C12 H20 N2 O3	240.147	0.933	555	141.841	143.82	143.643	163.748	170.365	101.791	80.5777	99.6169	92.408	66.1103	118.042	108.386	103.582	113.873	116.824	106.635	99.5647	106.947	106.34	97.3033	87.6226	107.828	114.683	96.7877	106.622	101.205	112.195	107.677	108.531	104.795	111.992	105.293	94.4189	104.971	104.616	112.85	109.675	95.9627	101.461	105.403
556		240.991	0.793	556	65.3105	73.4079	65.963	93.043	100.16	63.6251	48.3472	66.331	43.2779	31.1226	51.0617	47.0014	51.4129	52.6779	55.4309	87.1235	87.969	90.4674	91.4677	86.7146	36.0628	41.5274	49.0773	33.7702	58.7917	36.499	40.737	42.8976	43.5623	42.5473	44.0536	42.4663	42.8728	50.2337	43.2214	53.5474	53.1616	41.5082	39.9229	44.0879
557	C11 H15 N O5	241.094	0.933	557	9.30514	12.9093	12.3926	3.03245	3.44889	2.43803	1.6032	2.40449	4.70698	5.1889	3.9632	3.75418	4.09026	3.81455	4.49232	11.4328	10.338	11.5198	10.0875	11.1463	4.32174	4.89781	6.08039	5.12729	5.68571	4.02841	5.60633	6.16529	5.31054	5.24706	6.51462	6.40665	6.1051	5.89354	5.52789	6.50407	6.65704	6.7869	6.62201	5.95539
558	C11 H15 N O5	241.094	1.203	558	2.12257	2.26995	1.89152	1.15373	1.29323	0.730853	0.666932	0.711019	0.724358	0.702074	1.25899	1.58323	1.25561	1.59149	1.52292	3.3071	3.74901	3.6881	3.39805	3.5619	1.69158	1.90991	1.95131	1.42873	1.99923	1.73085	2.29632	2.21703	2.03422	1.91769	2.02256	2.03449	2.1958	2.0025	1.95944	2.49128	2.23572	2.34486	2.24533	2.12344
560	C7 H14 O S4	241.992	0.793	560	11.0147	11.9868	10.3702	15.7977	17.0556	11.2144	7.85341	10.5857	6.7321	5.10637	8.29787	7.46981	8.70859	8.65753	9.11298	14.6103	14.7041	14.9623	15.2638	14.5889	5.77181	6.76195	7.79201	5.78606	9.76717	6.36828	6.78221	6.89461	6.88161	6.97841	6.67628	6.55901	7.03163	7.72426	6.98395	8.73742	8.83934	6.24686	6.45889	7.08305
561	C11 H18 N2 O4	242.126	3.831	561	9.37102	10.1783	9.95786	0.549053	0.654863	0.375332	0.30493	0.37197	5.55148	5.65649	7.59151	6.50317	8.20568	7.71535	6.67396	23.9515	24.648	25.1942	22.7062	24.1959	9.25952	11.1717	11.4141	10.1692	11.1528	6.37274	7.07562	7.5442	7.19343	9.03925	7.98228	6.70574	8.84492	11.19	8.93682	7.78658	7.05891	7.09781	5.85311	7.76296
562	C18 H26	242.202	9.409	562	1.33402	1.56868	1.26843	6.28786	5.50091	3.52654	3.03778	3.0445	0.803717	0.649405	13.48	13.499	11.3958	14.5363	13.8511	30.75	29.843	27.1701	30.4835	31.8063	13.1599	17.2728	16.3841	13.6024	15.2239	11.6619	17.6212	15.1025	20.012	15.5601	21.4509	17.6085	15.9222	17.0089	16.2565	8.54124	7.28382	20.1846	20.9651	16.0843
563	C4 H10 N3 O3 P S2	242.989	0.794	563	12.0185	13.1283	11.1786	17.4536	18.5786	11.9959	8.71701	11.6837	7.58894	5.8458	9.1211	8.28324	9.43458	9.51444	9.95851	16.2886	16.2997	15.7706	16.5097	16.6289	6.28148	7.68348	8.7554	5.94759	10.5288	5.97625	6.82721	7.39452	7.1481	7.39364	7.8845	7.35655	7.75199	8.71476	7.54602	9.41581	9.46051	7.22307	7.32465	7.67269
564	C9 H13 N3 O5	243.085	0.902	564	25.5551	31.0503	29.3876	11.295	12.2323	7.53344	6.85945	7.81059	16.6165	13.7605	50.1454	48.3359	47.6611	46.8441	48.1409	58.6662	56.4909	54.5513	55.2827	50.1225	28.5081	28.9864	34.2857	31.969	32.1253	28.5402	30.9014	33.4397	30.8279	31.0649	32.3529	25.0783	23.0919	33.0996	30.3051	28.6346	27.9626	26.6803	26.4063	29.1704
565	C14 H13 N O3	243.089	3.756	565	2.09054	2.32133	2.46824	1.99521	2.26665	1.34241	1.13708	1.42595	1.49169	1.2219	0.871653	0.755666	0.808144	0.864276	0.830057	2.51986	2.32182	2.77518	2.42958	2.27501	1.2645	2.34405	2.23989	1.79469	2.48007	1.97624	2.57248	3.3801	2.85018	2.32247	2.4969	2.1411	2.6673	2.20233	2.33802	2.75118	2.42723	2.28328	2.72619	2.50964
566	C11 H17 O2 P S	244.069	0.93	566	3.05533	2.06066	1.33417	2.1668	1.51987	1.13767	0.867372	0.880826	1.02669	0.608707	9.33686	8.51141	8.54238	10.0703	8.5332	21.1952	21.0499	20.6236	6.98988	20.222	10.7282	12.1018	12.8566	11.4531	12.0905	6.58808	11.4386	9.0501	10.5041	10.7568	10.7517	9.76326	9.5196	12.7925	10.7425	12.0649	10.9898	10.488	11.0059	10.4611
567	C12 H21 O P S	244.105	0.927	567	1.48005	1.97296	1.77259	1.55696	1.77078	1.0132	0.823138	1.42092	0.942992	0.709194	4.13323	4.13748	3.43008	3.88948	4.65332	16.9124	15.0429	16.9518	17.7395	15.3267	7.57338	7.48255	7.87932	7.12352	7.95606	4.62442	5.88325	6.92161	7.00446	6.93873	6.27894	6.58689	6.51586	8.10018	6.91923	7.83817	7.22686	7.01024	6.79479	6.76026
568	C8 H17 N6 O P	244.12	4.052	568	0.636724	0.351028	0.457597	0.239663	0.275227	0.349838	0.316079	0.257894	0.334126	0.162235	2.86737	2.95113	2.80505	2.81795	2.78624	16.0313	15.8307	15.7941	16.1664	15.098	7.30099	8.51739	8.58031	7.49343	8.98247	6.8891	7.89672	7.85951	7.47135	7.88792	7.79325	7.32975	7.28318	8.7245	7.85785	8.14255	7.55087	7.71792	7.47168	7.70544
569	C12 H20 O5	244.13	4.03	569	6.46407	7.91042	6.96744	0.379255	0.336946	0.341549	0.163283	0.196077	3.8905	3.95268	3.68952	3.85938	3.93683	3.17056	3.46555	0.807252	0.771171	0.759272	0.736736	0.882024	0.846527	1.24608	1.5605	0.994564	1.18702	0.785046	0.81604	0.913776	1.26347	1.06811	1.15001	1.06936	1.14192	1.25105	1.09239	0.934395	1.04829	1.0248	1.00802	1.04048
570	C12 H20 O5	244.13	3.856	570	8.45029	10.4899	9.99529	0.874343	1.01802	0.607267	0.470763	0.52504	5.80163	5.97289	4.42931	3.68445	4.55783	4.76658	4.34432	1.05491	1.01051	1.03812	0.932191	0.618605	1.55361	1.93021	2.23915	2.65231	2.29333	0.468611	0.634805	0.445496	0.357815	1.39726	0.344308	0.31432	0.303788	2.16663	1.22155	0.329053	0.315627	0.295033	0.313161	0.636246
571		244.13	8.653	571	94.6864	110.008	102.905	2.25244	2.16939	1.44652	1.12543	1.45817	55.1395	47.2087	2.1531	1.92227	2.01057	1.71838	1.99648	0.986422	1.17418	1.11756	1.12295	1.21311	1.00456	1.70456	1.58286	1.39762	1.39801	0.310858	0.385725	0.50708	0.437183	0.969828	0.495485	0.404134	0.420004	1.77933	0.914088	0.404254	0.360964	0.379313	0.410797	0.584217
572	C13 H25 P S	244.142	0.959	572	8.03429	11.266	12.2461	25.5158	25.1099	16.0087	14.3698	19.3912	9.61637	5.20069	1.23716	0.973859	0.742832	1.76252	1.28336	2.66723	2.9313	2.39181	3.3023	2.961	1.63742	1.50287	1.44195	1.25548	1.59822	0.592087	1.02987	1.45225	1.02521	1.28171	1.31395	0.954003	1.26998	1.06001	1.24393	1.34598	0.879901	0.991523	1.02455	1.10464
573	C16 H20 O2	244.145	6.213	573	6.07822	6.1178	7.46898	12.7924	13.2922	7.8559	4.95953	7.70448	4.71996	3.50789	11.0638	8.85466	9.56385	10.2972	11.4591	9.50422	8.77183	9.44181	8.1369	8.61975	11.2874	11.1103	17.4047	9.63214	11.8197	8.22219	10.3413	11.8353	10.4804	11.3481	9.5771	13.1727	9.43924	14.2663	11.424	15.4415	9.58397	9.94148	8.9074	10.9986
574		244.218	10.145	574	13.1711	14.2469	13.4064	7.85233	7.55606	6.29951	3.37719	4.10243	8.59643	6.31082	14.9799	14.1412	14.8338	14.4268	16.0395	28.3539	22.1089	31.6118	26.3826	26.4932	14.8117	12.9242	19.8615	11.6843	15.9236	11.2311	17.8053	15.3099	17.3128	15.2071	13.5043	10.0545	16.3569	12.8054	14.628	19.4133	16.0271	13.1573	16.4431	14.9469
575	C18 H28	244.218	11.9	575	0.368457	0.395455	0.370325	0.26915	0.277053	0.493246	0.508686	0.15696	0.212504	0.171373	15.8892	14.3419	17.7875	8.65235	14.3077	3.45025	3.24998	3.10652	3.05506	3.1335	10.8291	12.003	14.5336	10.3093	12.9686	8.89542	15.5915	12.741	16.263	12.6816	15.85	15.3367	14.0874	16.0879	13.4413	12.7701	13.1281	12.1595	13.1089	13.7244
576	C13 H13 N P2	245.053	0.907	576	193.586	218.53	217.775	208.971	213.266	130.62	106.204	122.511	122.687	94.7106	112.714	100.326	98.7314	106.455	109.076	20.0836	21.1433	22.6173	21.4225	21.3495	36.7184	42.2261	49.4948	43.9893	47.4725	45.9649	55.7574	50.4743	53.4806	47.2865	52.2643	48.2877	46.714	44.7499	47.4915	53.2031	52.7451	45.789	46.5922	49.3429
577	C8 H11 N3 O6	245.065	3.432	577	1.84668	1.84045	1.76139	1.566	1.85307	1.07787	0.845711	0.944179	1.02365	0.901754	0.404606	0.375163	0.396703	0.391437	0.40965	0.663948	0.633363	0.66089	0.630125	0.63405	0.292956	0.383141	0.349362	0.22569	0.246534	0.286941	0.309494	0.317192	0.305091	0.301822	0.335342	0.396227	0.324445	0.275631	0.310705	0.531213	0.307855	0.281693	0.40084	0.334607
578	C11 H19 N O5	245.125	0.924	578	5.46399	6.31666	6.63032	1.956	1.80429	1.03238	2.37055	1.17692	3.9582	2.79086	4.81896	3.90001	3.67694	4.89832	4.14069	6.59824	5.94754	6.40492	6.42017	6.46969	3.70569	3.75731	4.22286	4.11282	3.96801	4.03602	4.98488	5.22749	5.33392	4.37211	4.7509	4.63004	4.20279	4.58674	4.42083	5.10165	4.13723	4.56895	4.57891	4.63803
579	C8 H11 N2 O5 P	246.041	1.289	579	2.90535	3.21927	2.97089	19.5842	19.1931	12.0249	8.72308	10.9124	1.90399	1.49479	0.396099	0.363232	0.367488	0.394497	0.414421	5.14649	4.86621	5.01634	4.93997	4.86488	0.576834	0.608517	0.534356	0.431514	0.548482	0.042183	0.126918	0.100654	0.077266	0.338525	0.07906	0.046911	0.094341	0.495219	0.292913	0.107804	0.050039	0.080887	0.04729	0.141429
580	C7 H11 N4 O4 P	246.052	3.627	580	11.744	18.8573	15.0759	20.578	18.416	17.1826	9.07011	9.71631	13.0789	8.89938	2.90632	2.39429	2.49197	2.63036	2.8033	2.53522	2.48047	2.3212	2.7715	2.45594	2.07985	1.8082	2.67073	2.38684	2.53976	1.79811	2.29381	2.07967	2.07325	2.19225	1.9369	2.09486	1.83589	2.02146	2.1294	1.0993	2.53162	2.40294	1.69236	2.01299
581	C10 H18 N2 O5	246.121	0.938	581	13.7861	14.8398	12.2832	26.29	24.963	15.4681	12.0322	17.943	7.87164	6.0196	21.7799	19.9143	19.916	19.8848	21.7634	42.6273	43.3789	46.2377	44.5459	40.8318	20.8171	21.5329	25.0219	20.58	22.3061	14.6009	21.6293	19.2569	22.547	20.9214	22.4838	20.8101	20.399	24.773	21.2628	23.8152	22.673	22.3174	20.8015	21.3065
583	C15 H18 O3	246.125	4.471	583	5.09479	5.74783	5.25662	8.14815	7.00387	5.22785	3.6955	4.47777	3.56115	2.48578	8.04713	7.80101	7.28758	7.69324	8.15872	7.24736	6.9143	7.39578	7.65793	7.17509	6.16685	5.98457	6.21767	5.41856	5.80434	3.874	6.3391	5.67638	4.61064	5.56579	5.45246	4.85545	4.89564	5.94774	5.48637	5.41505	5.63132	4.82772	4.6496	5.23052
584	C10 H22 N4 O3	246.168	0.918	584	1.11428	0.811014	1.12924	34.5043	32.7809	22.8779	15.6893	14.0348	0.634632	0.638562	5.49443	5.06927	4.71597	4.85475	5.13997	6.76616	8.9964	6.62137	8.26071	7.0443	5.50082	7.57995	6.10383	6.87906	6.02484	3.78032	5.69472	4.61164	5.38305	5.72869	5.25915	5.54802	4.46424	6.7003	5.66133	5.98066	4.56058	3.78374	4.23102	5.0991
585		247.105	0.893	585	636.827	690.921	660.926	13.6023	26.1286	9.18949	8.85345	17.7659	367.143	298.419	17.7917	18.0102	16.2457	18.3789	18.483	20.2394	18.9451	20.3029	18.3192	13.6845	11.0411	12.2356	14.0079	12.4438	10.7729	10.7267	12.7377	13.1246	13.4761	12.2852	12.1655	14.774	16.9143	12.7855	12.8208	17.3921	15.565	15.3914	15.6982	13.9898
586	C8 H4 N6 O4	248.029	0.869	586	14.9096	16.3412	14.5496	11.3457	12.6421	7.42494	6.26468	6.41481	8.3067	7.09981	1.99731	2.21946	2.16612	1.89777	2.14814	7.43191	6.71363	7.4374	6.83913	6.2113	2.44697	2.37569	2.97755	2.47912	2.79946	1.9288	1.97865	2.06172	2.01187	2.33998	2.00718	2.2284	2.05722	2.82628	2.32278	2.45055	1.99854	2.06738	1.84262	2.15157
587	C13 H12 O5	248.068	3.983	587	6.6611	6.44241	6.28971	1.57064	1.55117	1.17653	0.677823	0.768119	2.93408	2.87371	7.08993	5.96	6.47367	6.88149	7.36845	1.1013	1.21902	1.35859	1.09645	1.15108	3.14406	3.82143	4.50375	3.60543	3.58333	4.25828	4.67792	4.58729	4.51006	4.07684	4.9297	4.60242	5.32338	4.13084	4.2682	5.75806	5.23154	4.61352	5.06634	4.71674
588		248.1	0.911	588	5.94853	3.82578	3.86878	4.63633	4.40166	3.636	2.01502	2.57572	3.34663	1.73025	17.1669	16.3787	14.7024	15.9659	17.6869	39.4313	37.6558	39.2776	31.0384	33.8563	16.6922	18.92	19.4015	16.7038	18.0548	15.3382	16.489	16.8195	16.227	17.1829	17.077	16.0067	16.7195	20.7419	17.3124	18.5198	17.5626	16.593	16.5666	17.0826
589	C10 H12 N6 O2	248.101	3.882	589	2.72525	2.44718	1.78537	8.74985	9.3528	6.79093	4.93269	5.59863	0.576258	1.56674	30.5391	29.0135	27.5136	30.19	30.5422	22.0522	21.7461	20.6903	21.8438	20.1295	24.6261	27.8963	25.0409	22.9179	30.5726	22.2364	27.3336	25.2947	27.2559	25.9083	27.7197	27.4306	30.5547	26.803	26.5422	30.253	28.7911	26.9111	28.1873	27.2301
590	C14 H16 O4	248.104	3.958	590	22.3317	22.6752	23.109	5.61764	7.28741	4.25059	2.63542	3.89739	13.8818	11.0285	28.3564	26.0975	26.0631	29.7837	29.7949	26.2427	24.8537	23.4935	24.8271	23.9698	23.12	27.3206	30.311	26.916	29.2759	30.235	31.0808	31.6447	31.1372	29.0046	32.4905	36.8202	34.3666	30.1161	30.2742	37.4963	35.3873	32.9258	33.0799	32.5757
591	C8 H17 N4 O3 P	248.104	4.168	591	29.3188	32.2615	31.6078	8.26739	9.10221	5.35076	4.22438	5.15127	17.5531	14.936	3.32247	2.99445	3.17379	3.15601	3.04181	0.670559	0.521428	0.628954	0.677706	0.597787	1.88918	3.37582	2.37984	2.39998	2.72566	2.26653	2.44887	2.55167	2.75278	2.53226	2.57043	3.81729	3.56258	2.79978	2.71948	3.65426	3.92052	3.38566	3.3163	3.02131
592	C10 H25 N4 O P	248.177	5.711	592	0.523834	0.710283	0.696367	0.496052	0.688126	0.405173	0.331367	0.344333	0.288333	0.287374	3.97718	3.95547	3.96444	3.88251	4.08387	14.5186	14.2691	14.4496	13.9826	12.489	5.44686	6.66148	7.31791	6.00463	6.55507	5.06804	6.11489	6.2643	5.7858	6.13544	6.65601	5.93727	6.25185	7.33342	6.25235	6.33523	6.06023	5.59786	5.82343	6.11544
593	C16 H24 O2	248.177	8.639	593	0.170728	0.696715	0.694565	0.115973	0.634179	0.404592	0.294746	0.406008	0.322562	0.254088	20.6451	17.7892	20.0359	19.9519	20.1065	0.847059	0.879895	0.932767	0.955939	0.865155	8.28665	9.37453	11.3738	9.72843	10.3787	5.56902	7.88827	7.32001	6.67638	8.51063	8.24547	5.13477	5.37958	9.65369	8.10856	5.78686	5.46058	5.26217	5.85976	6.77541
594		248.929	0.796	594	30.6545	37.596	32.1129	28.188	25.0587	16.2029	13.212	15.1748	25.3184	18.1376	14.3856	13.4312	13.5602	13.7496	14.9815	20.7455	19.3768	19.2368	20.0153	19.8067	11.4936	13.2303	15.2438	12.171	15.8301	12.0907	13.634	14.663	14.5977	13.6616	15.0586	13.1878	14.2073	15.2983	13.8834	15.2866	16.419	13.9578	13.3962	14.2387
595	C12 H11 N O5	249.063	3.826	595	0.615565	0.688159	0.657719	0.515438	0.564392	0.313847	0.262803	0.319221	0.370084	0.305131	0.308214	0.298393	0.311922	0.338508	0.317242	0.258647	0.241345	0.247561	0.247655	0.275399	0.213592	0.392461	0.30839	0.230031	0.267919	0.371728	0.272119	0.339809	0.326024	0.302453	0.272621	0.309623	0.245239	0.251823	0.293131	0.34618	0.24212	0.243397	0.251987	0.29059
596	C13 H17 N P2	249.084	0.888	596	41.2317	50.414	45.8381	6.28387	5.7265	4.32478	3.87938	3.61219	25.9914	21.0442	4.71397	4.00398	3.92645	5.2944	4.50051	8.71298	6.23181	9.94297	6.83191	8.45603	4.42445	5.0969	4.79603	4.9004	5.05824	3.10345	4.46615	3.5685	3.4394	4.31706	5.0071	6.14043	4.23292	5.1107	4.54727	7.09091	5.04013	4.85475	5.08644	4.71466
598	C12 H10 O6	250.047	3.486	598	5.89844	4.33164	6.48736	1.46788	1.50759	1.1487	0.800584	0.629019	3.49288	2.46557	0.715871	0.284912	0.474684	0.474437	0.407034	0.649971	0.4057	0.339025	0.471532	0.487938	0.366959	0.528089	0.428035	0.361572	0.332943	4.81568	4.74585	4.69931	4.71227	2.3323	4.62948	1.83112	1.62056	0.493863	2.27843	1.55398	1.29618	2.40524	1.26209	2.7626
599	C11 H18 N6 O	250.154	4.999	599	24.7607	16.6981	27.5729	6.27567	7.8949	4.32319	3.5567	3.75244	15.7613	15.3213	18.4349	15.2906	16.8712	16.7144	16.2197	5.31474	5.50689	5.66694	5.59344	4.63793	8.12392	11.5848	10.8793	9.86105	9.98387	3.8995	5.05486	4.33276	4.59654	7.59073	4.6216	4.47492	5.13195	12.4683	7.32887	4.97862	3.95827	4.6677	4.86945	5.56958
600	C10 H22 N2 O5	250.154	4.411	600	7.683	8.64863	8.43656	2.13721	2.19731	1.58553	1.16415	1.45295	4.6381	3.73107	4.83663	4.70334	4.58224	4.42007	5.76311	8.49847	8.55961	8.85447	8.92486	8.45306	6.02958	6.22524	6.76135	5.84286	6.74329	4.51187	6.12653	6.94204	4.99748	6.02003	6.64759	6.42776	6.59631	6.5552	6.17337	7.27237	6.87874	6.4752	6.67055	6.30679
601	C10 H5 N9	251.066	0.84	601	9.45743	10.8462	10.9153	11.4771	12.1594	7.3667	5.38436	7.75509	5.81215	4.63491	3.49877	2.93919	3.06929	3.15041	3.34609	4.76316	4.51614	4.80154	4.54174	4.47359	3.73347	4.06516	4.39301	3.611	3.91719	3.87255	4.18557	4.23357	4.46124	4.05253	4.39425	3.81661	3.72494	3.67453	4.00969	4.69743	4.29344	4.02444	4.04476	4.10611
602		251.078	2.824	602	0.567379	0.694958	0.772088	0.784795	0.698817	0.466475	0.917633	0.58135	0.47247	0.210327	7.27021	6.70032	6.20667	5.96904	6.75756	6.1203	5.46731	5.18837	5.99484	5.4378	5.77275	7.55032	8.84491	10.5347	8.46111	5.65129	4.0417	4.77122	5.07326	6.74458	6.09009	6.8072	5.86696	7.58296	6.6995	6.81703	5.30646	3.7503	5.88816	5.79219
603		251.078	2.718	603	0.170547	0.345246	0.342595	1.0142	1.02256	0.893737	0.335936	0.466823	0.241289	0.077098	3.3009	1.87877	2.50123	2.01908	2.03043	2.53611	2.08433	4.16892	0.32862	0.572293	2.31846	3.78305	4.34522	0.481884	3.39646	1.48424	1.72599	2.35739	3.44966	2.5936	3.08184	1.34627	0.760537	4.06167	2.51331	4.18468	2.46909	1.10728	3.23647	2.45514
604	C13 H19 N P2	251.1	0.889	604	251.138	296.609	275.993	25.1907	34.9682	19.8763	17.1852	18.9543	156.215	122.441	23.707	45.3034	47.5327	38.6194	44.3347	46.6657	44.5947	50.1434	48.9549	45.103	27.5268	32.3534	34.7185	30.421	33.0824	19.1058	28.3065	34.4284	32.6437	30.2874	26.1123	28.8395	25.9247	35.7199	29.9622	34.1014	30.4267	31.238	29.4454	29.753
605	C10 H13 N5 O3	251.101	1.202	605	14.3898	17.3445	15.1938	3.66477	3.4481	1.93959	1.76279	2.28866	9.95423	6.9015	52.3554	47.947	47.7117	55.335	56.9148	58.6975	57.9008	58.0363	59.7809	52.3229	36.7614	40.2806	41.17	36.2044	41.3111	38.4329	39.4373	39.4685	39.0543	39.1245	39.5065	39.3609	33.5579	40.4002	38.8622	39.7555	36.6436	34.5217	34.2341	38.0257
606	C10 H13 N5 O3	251.102	0.934	606	80.443	144.469	62.7732	14.7451	16.7081	10.8684	7.76968	9.55953	37.5924	31.8486	99.4419	107.269	98.6074	111.475	107.906	151.854	141.458	153.501	152.621	138.723	92.3075	101.647	99.925	96.8327	101.353	86.9338	91.9506	100.312	94.3312	96.1769	95.2952	93.7554	86.8508	100.494	95.5832	106.126	91.2004	83.6416	81.7668	93.1727
607	C10 H12 N4 O4	252.085	3.61	607	10.2978	12.5142	12.1118	8.81901	10.6602	6.24165	4.90643	6.29186	7.16862	5.63322	29.7492	28.2072	26.5928	29.5354	29.2729	23.2389	22.2986	24.1401	23.8107	22.3768	22.5903	25.2156	26.4297	25.3803	27.2361	28.6115	30.2039	30.2469	29.5927	27.2786	30.9272	31.5884	31.6324	27.6749	28.1863	32.944	31.0348	30.6413	30.2574	30.0586
608	C6 H17 N6 O3 P	252.11	0.935	608	63.9058	60.812	65.1354	23.2595	24.2175	14.2421	11.0184	14.3696	39.0793	30.5861	10.2867	9.16458	8.52924	9.13965	8.31968	11.3489	11.7453	12.9854	12.0773	12.0199	6.68145	8.24481	8.42795	7.61968	8.53153	6.84822	8.43367	8.61901	7.79949	7.91176	8.08017	6.72374	6.35537	9.43902	7.83685	8.05033	7.94661	6.77896	6.7926	7.68684
609	C6 H17 N6 O3 P	252.11	1.202	609	8.47471	10.6178	9.32171	5.44051	4.93124	2.69454	2.39041	2.66195	6.98161	4.46753	1.88161	1.45634	1.57859	1.82996	1.81777	1.13312	1.19036	1.44808	1.31237	1.42134	0.79668	1.29882	1.25838	0.98834	1.38448	0.992184	1.44052	1.41928	1.28362	1.20692	1.24844	1.01816	0.909786	1.31567	1.18295	1.14717	1.0768	0.954998	0.895401	1.14942
610	C16 H28 O2	252.208	5.058	610	3.22225	3.8913	3.85495	2.99015	3.64616	2.19212	1.58326	2.01097	1.86168	1.65208	2.18378	1.92565	2.12157	2.11124	2.04206	13.4315	13.3115	14.0344	13.1142	12.6209	5.61717	7.65752	8.2091	6.68101	7.71642	8.00114	8.65858	8.41204	8.24768	7.68896	8.3554	7.87059	7.81456	8.09635	7.78761	8.39144	8.05963	7.59495	7.74136	8.05145
611	C6 H4 N7 O3 P	253.011	0.863	611	0.823303	1.04727	0.938016	0.655543	0.669586	0.372474	0.331297	0.379026	0.48612	0.399013	8.26645	7.52031	8.84214	7.91923	7.70297	1.0927	1.81172	1.47474	1.84688	1.71564	2.03192	2.90383	3.11187	2.4927	2.57069	2.17315	3.02025	2.66826	2.99833	2.66344	2.90351	3.02027	2.8163	2.54227	2.70834	3.25075	2.09903	2.38083	2.6733	2.70843
612	C11 H19 N5 O2	253.153	1.467	612	1.07064	0.899403	0.932367	0.38752	0.440598	0.328279	0.202835	0.17434	0.516736	0.329936	4.35683	3.43777	3.49862	3.73959	3.84666	13.7304	12.9005	13.8573	14.218	12.3455	5.1169	5.59014	5.79615	5.04476	5.20001	3.90864	4.29941	4.78221	4.45462	4.91032	4.23623	4.17919	3.93588	6.00127	4.81827	4.37803	3.95235	4.2442	4.12515	4.4447
614	C5 H14 N5 O5 P	255.073	0.923	614	129.78	144.014	129.454	96.3508	104.938	62.5414	51.1422	56.829	78.0927	58.3133	131.504	119.75	116.845	124.915	130.306	156.292	151.468	161.376	155.309	150.049	109.134	110.031	123.456	106.356	118.206	107.731	111.723	114.385	112.123	112.572	118.377	107.651	104.734	113.131	112.115	120.516	119.581	108.623	110.997	112.447
615	C11 H13 N O6	255.073	1.201	615	13.1296	14.2251	13.7123	2.99778	2.19337	1.6482	1.23669	1.50603	8.28181	5.97738	29.7138	26.0872	26.2659	29.8879	29.1761	45.7396	43.602	48.4278	46.4416	42.737	26.859	29.7699	30.7755	26.814	28.5623	24.7603	28.9587	28.9149	27.6288	28.1159	27.2531	25.8772	23.7393	30.7268	27.7682	28.6244	26.2059	23.8319	23.8614	26.8762
616	C10 H18 N5 O P	255.125	7.198	616	0.236189	0.251842	0.239391	2.05952	2.74334	1.55391	1.20052	1.78355	0.241574	0.198629	1.1766	0.960679	1.06724	1.04173	1.17409	3.42005	3.5628	3.42711	3.85008	3.0926	3.23514	3.85514	3.91162	2.56658	3.50972	6.38855	7.37278	7.84736	7.03242	5.07992	7.46167	7.19603	6.84542	4.25598	5.46845	7.2101	6.61105	6.06423	6.27293	6.50764
617	C16 H17 N O2	255.125	4.767	617	0.189092	0.210682	0.201607	0.581568	0.681474	0.380925	0.430517	0.423609	0.115207	0.092586	7.45677	8.25871	6.32268	6.27486	6.79502	15.5425	14.4074	15.3675	15.7229	17.2234	14.7569	16.0315	18.2528	15.182	17.1111	16.8914	21.9721	19.218	18.9571	17.597	20.3342	12.7261	13.1952	17.4074	17.1166	13.5338	13.572	12.9942	12.9847	16.3214
618	C16 H33 N O	255.255	11.544	618	1.11413	15.1912	27.9003	1.15888	1.76779	2.00375	0.831086	0.640785	1.05877	0.658694	19.7586	1.34144	1.31184	1.69064	1.5039	2.34122	1.664	1.05811	1.24118	1.40325	1.72651	1.36972	1.56525	1.36991	0.859625	0.50551	0.510596	0.87077	1.41103	1.1321	0.692909	0.810336	2.30086	0.968552	1.14955	1.01058	1.09403	1.55077	0.761768	1.05495
619	C16 H33 N O	255.255	11.36	619	0.859053	10.4674	19.2555	0.724645	1.2263	3.12042	0.496479	1.84937	0.543282	0.656609	13.2834	1.00348	0.805038	0.709141	1.14131	1.42918	1.06384	0.649959	0.954343	1.05057	0.914533	0.902531	0.898061	0.901331	0.889486	1.49494	2.07949	2.1592	2.55776	1.42193	1.8935	0.481297	0.981723	0.906011	1.32013	0.695441	0.542676	0.676374	0.457726	1.26201
620	C8 H13 Cl O7	256.034	0.841	620	40.2751	42.7034	43.6941	38.7615	39.3634	25.3795	21.5158	23.7678	22.2168	19.0802	29.9351	29.1975	30.1818	30.5623	30.4716	24.2513	28.9523	27.9897	25.792	26.7623	20.915	24.1451	22.9462	22.0794	25.9209	16.6527	25.2388	20.7641	22.9533	22.4017	23.505	24.8454	24.4523	22.3455	22.7975	26.3259	25.6786	22.0736	23.998	23.1452
621	C15 H12 O4	256.073	4.022	621	23.3186	26.7976	25.2918	16.7587	20.6197	11.6519	8.54504	11.1829	14.34	11.7611	1.20829	1.17498	1.27341	1.57199	1.36057	0.321477	0.349604	0.510846	0.340925	0.377214	1.26372	1.75927	1.81881	1.52766	1.54949	1.44493	1.51271	1.56517	1.5579	1.55552	1.52545	1.40747	1.54254	1.57306	1.54312	1.46537	1.42576	1.38403	1.48494	1.49914
622	C13 H20 O5	256.13	3.631	622	31.0416	36.5826	35.0052	21.7565	23.7852	15.1207	11.6137	12.8468	17.5869	15.6203	2.82562	2.91011	2.42278	2.55732	2.72546	3.37403	3.21056	3.7241	2.86357	2.67515	2.62223	2.47233	3.18418	2.87368	3.13724	2.17581	3.16617	2.5472	2.79479	2.77485	2.54832	2.76622	2.43141	2.72487	2.72995	1.90266	2.88447	2.79442	2.43971	2.62006
623	C7 H21 N4 O4 P	256.13	3.76	623	5.72089	4.78545	4.95008	17.6837	14.9327	11.2385	8.22823	10.3707	3.93113	2.98972	57.2964	55.7105	51.3273	56.8728	56.3191	147.256	145.129	146.271	151.709	140.703	101.901	99.7229	94.33	91.0577	86.8803	65.9979	75.6119	71.7663	74.3253	84.6215	76.4618	75.6133	72.8643	85.3395	82.6067	80.3583	75.4496	68.5391	67.1938	75.4821
624	C18 H24 O	256.182	6.097	624	30.6576	36.4116	32.9315	17.1706	19.0248	11.4703	8.9884	10.0069	18.499	15.7659	13.8197	12.4629	13.0019	12.7953	13.4763	5.91717	5.84825	6.46475	6.11771	5.78764	5.20979	6.45008	8.11476	6.98904	7.08888	3.81964	5.80738	5.01228	5.64339	6.01502	5.89469	5.26246	4.74544	7.71298	5.98327	5.56902	4.805	4.70838	5.11188	5.43506
625	C11 H15 N O6	257.089	0.927	625	4.78696	5.74075	4.88547	1.93896	1.5352	1.14283	0.892195	1.10849	2.82424	2.42759	0.561923	0.529543	0.531504	0.55122	0.559058	3.629	2.74748	3.35384	3.51316	3.58047	0.93004	0.893293	0.487389	0.445685	1.06337	0.619125	0.928386	0.787566	1.08708	0.80466	0.803962	0.418629	1.12035	0.47718	0.776194	1.01728	1.06668	0.954135	0.506326	0.811968
626	C10 H15 N3 O5	257.102	0.889	626	41.6074	49.4068	39.1065	117.168	133.751	82.3041	69.4519	82.9818	28.8016	23.6954	1124.4	1053.28	1114.78	1136.51	1122.96	390.068	411.958	459.522	447.827	421.397	326.741	404.196	457.228	401.079	436.061	312.466	428.332	404.775	381.986	394.762	444.115	374.262	383.619	464.967	401.042	430.855	413.364	376.107	386.738	399.813
627	C15 H15 N O3	257.104	4.626	627	0.193673	0.403498	0.292863	3.99165	3.82536	2.26455	1.90144	2.42376	0.14549	0.162543	12.6033	11.28	11.4478	11.7941	12.3644	4.84204	5.27711	5.38014	5.40399	4.72778	4.88782	6.43436	6.71613	1.49035	4.40374	0.051926	0.152365	0.064842	0.293328	2.72165	0.05839	0.09489	0.05647	4.16512	2.25653	0.084469	0.145633	0.057427	0.236088	0.745652
628	C13 H23 N O4	257.162	3.807	628	0.766994	0.838057	0.804412	0.618743	0.661857	0.430763	0.324417	0.365246	0.475131	0.367615	19.7974	15.6478	16.9582	19.5519	18.1812	4.49576	4.54366	3.59419	4.44019	4.16614	10.4067	11.1235	13.2636	11.0854	11.1728	12.9798	16.2733	15.3563	14.4057	12.8963	15.2425	16.97	16.2254	12.7499	13.5822	16.5761	16.1083	15.5919	16.2772	15.0882
632	C5 H15 N4 O6 P	258.073	0.884	632	25.33	29.5179	30.5006	21.4391	14.4274	13.8628	11.8417	11.6758	15.769	17.1067	17.7816	17.2076	17.4401	19.2158	18.1338	19.4971	21.5367	20.8766	21.2452	22.0884	16.8282	19.1096	20.8063	17.6902	18.2365	14.6753	24.1604	19.644	22.8337	19.3316	19.2968	21.4676	20.0096	19.4978	19.542	25.6612	23.0787	20.7203	21.9989	20.8513
633	C13 H19 Cl O S	258.084	0.884	633	8.65865	9.54264	9.37876	4.00133	3.15283	2.84119	1.78331	2.51619	5.33664	4.46921	3.05607	1.90214	2.77361	1.91137	0.819733	3.04035	8.20409	9.87254	2.64366	9.12954	4.18261	4.49784	5.03486	4.48669	1.15043	3.13586	0.788352	4.55993	4.86928	3.63398	1.90678	1.1979	4.15828	0.823051	3.17327	4.94691	4.04244	3.6557	0.623521	2.96538
634	C11 H18 N2 O5	258.121	1.203	634	2.6161	2.85301	2.95416	2.29468	2.21892	1.44787	1.29196	1.3008	1.43575	1.32398	9.71724	8.10006	8.44226	9.05219	9.46395	6.01705	6.06557	6.69044	6.31759	6.30479	3.92465	5.08846	5.24113	4.25006	4.80084	4.64216	4.84256	4.94021	4.97615	4.74514	5.10754	4.28433	4.46491	5.33911	4.76052	4.90148	4.30406	4.6358	4.54572	4.74926
635	C13 H23 O P S	258.121	0.933	635	14.5574	12.7782	11.1499	11.1665	12.1236	8.20252	4.66806	6.21197	7.99338	5.27241	26.8882	25.5196	23.1745	26.1277	25.3647	19.3978	22.5942	22.8554	22.6919	17.3661	13.9686	15.4349	18.2308	16.8453	16.4365	14.5974	16.2545	17.0383	17.3592	16.2406	18.9933	13.6368	13.2287	16.7832	16.0749	16.3954	14.3884	13.4492	14.7449	15.6561
636	C12 H27 N4 P	258.197	9.606	636	9.3584	10.4527	10.3741	24.9448	29.2681	18.1806	13.0732	15.7107	5.76409	4.50579	28.7176	24.5671	25.9276	26.4072	26.8913	27.7105	27.1747	27.9766	26.4084	26.4361	17.9885	20.7192	24.3042	20.2361	20.9747	19.6239	20.684	21.3201	20.4907	20.7046	20.26	19.6795	20.2997	22.2562	20.6816	22.045	18.8482	17.5212	20.2752	20.335
637		259.098	0.926	637	9.68795	10.6226	10.6512	22.6387	24.0789	14.4792	11.9573	13.4267	7.60035	5.44329	21.7785	18.1483	17.5349	19.307	19.8032	23.1331	21.3273	22.5201	23.7015	22.5285	19.6979	18.6869	19.7433	17.6738	19.574	15.553	20.039	17.4867	17.7262	18.4645	18.7759	17.6904	16.7409	20.0393	18.4209	19.6496	18.487	17.7286	18.4583	18.2329
638	C11 H17 N O6	259.105	1.203	638	5.46225	5.17831	4.62974	0.571381	0.640464	0.361951	0.307847	0.352128	2.27589	2.0356	2.01624	2.1022	1.71414	2.55584	2.73084	5.17148	4.44353	4.30728	5.42677	4.63766	2.39495	3.05573	3.07267	2.18339	2.98718	2.53821	3.65922	3.21082	3.95232	3.00605	3.52547	3.24831	3.43084	3.15218	3.10124	3.71489	3.65278	4.17921	4.03483	3.4576
639	C11 H17 N O6	259.105	0.922	639	33.0807	32.7071	23.7009	1.82136	1.91005	1.70719	0.863811	1.06014	16.0936	13.6809	11.311	5.8516	6.06587	5.93203	6.49126	17.0444	18.596	17.2746	20.1811	17.5464	6.32887	8.15448	10.0441	9.53673	10.669	7.92797	11.6084	11.32	9.98078	9.50781	12.2085	9.40997	8.82427	9.65774	9.65562	10.0345	11.252	12.076	9.55713	10.2158
640	C13 H26 N P S	259.152	0.928	640	3.8016	4.31106	3.246	1.86736	1.59249	0.91991	0.838915	0.922913	2.33762	1.98444	0.582894	0.825078	0.828897	0.590998	0.857689	3.32323	3.31883	3.59587	3.07811	3.1542	1.50405	1.55256	1.63337	1.43227	1.51858	0.698384	1.05132	1.22385	1.39562	1.33444	0.95043	1.17556	0.982995	1.55976	1.28666	1.27448	1.13403	1.11898	1.08341	1.16214
641	C8 H4 N8 O3	260.04	0.868	641	0.755762	0.850973	0.762199	0.532672	0.544082	0.35571	0.269201	0.349564	0.395004	0.324225	0.466412	0.542681	0.375407	0.641131	0.680402	1.63089	1.51089	1.55604	1.64748	1.30011	0.855319	0.717089	0.847429	1.02123	0.814436	0.776733	0.877122	0.836966	0.937355	0.853742	0.862256	0.737477	0.689065	0.644566	0.819342	0.713602	0.704567	0.726756	0.689035	0.776327
642	C8 H13 N4 O4 P	260.068	3.839	642	21.8008	24.491	23.5809	3.32932	3.55012	0.92628	1.6089	0.899378	12.5836	10.3969	0.42366	0.497871	0.362259	0.4567	0.533757	0.234048	0.22394	0.235079	0.239657	0.239826	0.283529	0.324168	0.262318	0.214381	0.394912	0.322811	0.269289	0.251554	0.375849	0.299868	0.463495	0.345992	0.531626	0.250664	0.32789	0.275601	0.373701	0.236121	0.250629	0.326792
643	C6 H16 N2 O9	260.086	1.226	643	20.3334	30.8348	19.0843	10.6493	11.1011	6.66916	5.01706	5.63647	11.167	14.69	1.21294	1.2202	1.12256	1.27177	1.52516	2.72757	3.16269	2.67754	2.39638	2.47743	1.15381	1.20944	1.31081	1.20473	1.03735	0.513092	1.34458	0.871839	0.972644	1.0687	0.724688	0.923166	0.82092	1.13526	1.02079	0.876084	0.814907	0.834951	0.937855	0.918534
644	C14 H17 N2 O P	260.108	0.933	644	4.29038	5.70049	5.12244	5.1862	5.62333	3.44046	3.25812	2.81349	3.26406	2.38093	12.168	10.534	10.4818	11.3418	10.6312	27.4426	23.802	27.5709	27.0753	25.3166	12.4233	12.078	12.8432	13.7331	16.1435	10.3355	13.5238	11.5311	12.3282	12.7711	12.1025	14.8765	11.7096	14.2524	12.9037	13.6786	13.4862	12.2865	15.0235	12.9149
645	C15 H20 N2 O2	260.152	4.428	645	0.153074	0.17092	0.164399	0.125108	0.138875	0.082633	0.067908	0.090367	0.092386	0.071751	1.59473	1.6384	1.36909	1.34401	1.3223	13.7323	11.7906	11.5565	11.1484	14.8757	4.0108	5.73936	6.10781	5.15491	5.39022	3.93698	5.44649	4.88042	4.50304	5.01889	4.57585	3.82248	4.05228	6.51113	4.93933	4.16129	3.96403	4.02588	3.79841	4.54547
646	C8 H21 N8 P	260.163	3.804	646	436.94	496.048	451.646	316.394	406.011	238.773	186.753	219.191	254.548	220.04	182.34	141.738	159.509	167.728	171.012	169.26	155.951	167.294	163.544	147.905	120.777	138.934	153.885	130.013	143.656	116.239	130.18	133.987	126.888	132.729	137.337	121.913	124.168	144.803	132.536	129.309	117.848	109.232	126.211	127.384
647	C14 H20 N4 O	260.163	3.961	647	596.207	702.777	625.236	478.029	594.342	343.231	272.637	327.043	370.069	301.05	269.702	217.971	242.075	249.961	256.812	218.355	199.971	213.354	198.423	182.176	151.624	171.414	197.088	174.385	173.694	162.918	176.357	175.19	170.281	172.55	172.454	162.677	154.315	189.282	171.731	170.834	149.752	147.872	161.167	166.956
648	C12 H24 N2 O4	260.173	0.906	648	0.736929	0.786392	0.716587	1.7553	1.34037	0.920595	0.619241	0.77452	0.410279	0.345697	1.19218	1.05263	1.47665	1.26585	1.35928	0.409738	0.820923	0.31545	0.553033	0.644645	1.14733	1.4987	1.97648	1.70473	1.66152	2.06789	2.60244	2.30431	2.49906	1.94027	2.83778	3.35442	3.43622	1.27766	2.16492	3.56848	3.94068	2.82312	3.81101	2.75916
649	C18 H28 O	260.213	6.66	649	12.3101	14.2464	14.1623	45.0785	52.419	31.823	24.3795	28.7765	7.15257	6.36093	369.836	295.58	365.534	344.219	350.704	21.5524	22.3931	23.213	23.5316	23.1334	113.567	144.707	171.943	136.797	153.813	138.618	198.835	172.325	171.603	155.801	209	142.385	138.38	156.167	157.424	155.497	130.717	127.918	146.32	157.214
650	C18 H28 O	260.213	7.394	650	33.2513	40.5341	36.0504	156.75	186.517	113.322	88.8789	101.314	21.14	16.3154	971.018	783.511	908.194	924.325	924.711	86.5667	94.1621	91.5173	93.1404	84.3647	381.281	566.879	616.8	491.548	533.762	570.351	773.131	692.019	742.415	596.465	788.636	667.364	633.729	587.904	617.306	691.361	630.63	587.708	640.055	658.505
651	C18 H28 O	260.213	8.806	651	1.21942	1.50279	1.30407	9.85567	11.3986	6.40197	4.70733	6.28938	0.875448	0.620415	10.9833	9.24701	8.00303	9.16775	10.4494	29.0551	29.0302	30.1273	27.9208	28.3553	14.4567	13.1717	13.1704	11.3233	11.6922	10.9008	17.0563	24.0194	21.3004	15.2324	18.9468	17.03	17.8741	13.1188	15.6638	18.5506	19.5855	19.1075	18.0357	17.6016
652	C18 H28 O	260.213	6.85	652	17.4385	21.1383	18.406	24.7765	28.7701	16.5105	12.6795	18.1925	10.7598	8.67928	69.2717	68.6507	53.2527	54.5767	69.8209	96.4841	97.0807	99.7733	97.8822	96.2219	73.8168	57.0666	71.6227	64.1394	63.6641	58.4643	73.7516	89.014	76.696	69.804	83.9432	56.4657	62.8328	69.927	69.372	61.8046	68.0984	71.3949	58.4717	69.2886
653	C18 H28 O	260.213	9.41	653	4.47549	5.46824	4.85349	20.9682	21.4142	14.3389	13.3289	13.692	2.74686	2.54718	53.8983	52.7869	47.1983	60.8792	53.1281	122.031	123.646	112.468	126.817	139.535	53.415	68.7436	67.5517	55.1967	59.0921	48.4293	56.784	71.2996	80.3765	62.3209	87.9114	72.2578	67.5937	66.264	65.5169	73.5858	55.4181	79.0103	85.1758	69.4246
654	C18 H28 O	260.213	7.567	654	69.8655	83.497	72.9028	70.8052	79.7023	45.1594	34.6182	48.4428	41.4529	33.5661	149.169	135.594	84.6204	93.2731	135.19	190.72	190.807	204.964	186.74	179.53	197.555	133.651	175.318	155.584	155.109	137.245	182.649	309.497	245.53	188.015	212.337	151.797	204.843	151.325	185.747	160.327	245.837	233.672	216.508	201.809
655	C12 H29 N4 P	260.213	8.662	655	0.443497	0.600932	0.660138	12.8641	14.1063	8.70484	6.49546	7.31935	0.373544	0.333834	28.668	23.6061	27.3115	28.6361	28.6545	7.577	8.0252	7.94666	8.0383	7.40993	11.1017	16.7195	18.2362	14.0583	15.7125	20.9751	30.2365	26.4415	27.6773	20.1287	30.0858	27.0683	27.0268	16.7161	21.5846	29.412	24.4509	22.9092	25.4877	25.0143
656	C18 H28 O	260.213	6.961	656	0.956589	0.991223	1.11438	1.78545	1.89712	1.16474	0.859828	1.03676	0.57125	0.447394	3.13729	2.66968	2.73576	2.9177	3.04559	10.6957	10.7099	10.959	10.6299	10.7919	1.10863	1.24048	1.3515	1.25426	1.28199	3.84477	4.72401	4.80684	4.42201	2.6705	5.38408	3.3514	3.75711	1.46942	2.90479	3.45509	3.23752	3.72678	3.72561	3.67714
657	C18 H28 O	260.213	11.062	657	1.18134	1.82067	1.33298	7.98482	8.53602	4.6639	3.91958	4.2074	0.404405	0.607149	213.721	132.427	176.09	176.931	197.146	15.5765	16.378	16.7639	15.6238	14.3298	94.9668	122.403	132.742	103.38	112.813	139.42	153.887	145.41	148.462	128.165	144.845	128.58	135.802	117.64	129.18	134.218	128.658	120.792	122.034	134.078
658	C17 H11 N S	261.06	0.845	658	22.5817	24.7297	21.9532	19.7988	18.7601	12.8056	9.01684	14.99	17.4273	10.5659	17.7271	17.8592	14.3248	16.0955	18.6955	37.7407	36.6471	38.3075	38.298	37.3795	31.6382	29.183	33.5685	30.8578	30.0555	23.4448	26.7401	28.937	29.24	29.2961	27.9244	26.8327	29.1457	29.1559	29.0014	30.8302	31.2736	29.6726	28.615	28.5792
659	C11 H19 N O6	261.12	1.202	659	17.1653	21.0717	18.4118	2.72761	3.09887	1.90719	1.5073	1.53612	10.1783	7.92264	2.32805	1.90851	2.09762	2.03704	2.16119	5.01068	4.43161	4.95219	4.31114	3.84533	1.87221	2.74762	2.49897	2.05384	2.3628	2.59756	3.07496	2.82723	2.98034	2.55728	2.84805	2.3042	2.14797	2.78107	2.54672	2.33512	2.47642	2.39389	2.43035	2.59294
660		261.12	0.934	660	87.6583	106.704	87.7703	13.9774	13.9468	9.2205	6.89023	7.78471	50.9895	40.8974	9.68217	9.47009	8.93443	9.80189	10.6276	22.2967	20.8257	21.078	21.6268	17.8018	9.8762	12.0668	11.5529	11.002	11.4479	12.9877	14.6761	13.6209	13.9884	12.3577	14.043	12.5344	11.3933	12.2017	12.4107	11.9822	11.4065	10.8048	11.8194	12.5876
661	C11 H27 N5 O2	261.216	9.408	661	0.433087	0.511871	0.497986	3.13998	2.51204	2.10951	1.51501	1.47921	0.356904	0.236931	6.83084	6.49835	8.02286	7.85958	7.14737	16.6402	15.724	12.9789	16.245	17.4395	8.47888	8.48077	8.59055	7.0744	7.45796	6.26441	8.5753	9.85629	10.5516	8.37002	10.7835	9.59982	8.56451	8.23312	8.63436	11.1511	9.78179	10.4415	11.4646	9.44799
662	C13 H10 O6	262.047	3.543	662	4.06792	8.37629	6.58843	7.7193	8.86119	5.00034	3.9889	5.3272	5.19746	1.52499	0.97821	1.10105	0.928285	1.19501	1.38675	0.328179	0.282783	0.331978	0.320457	0.269402	0.841429	1.00032	1.13454	1.06397	1.12746	3.87774	8.0902	5.07479	4.68215	2.98807	6.98246	5.84603	5.41002	1.25964	3.52706	5.6753	5.37053	5.05838	5.238	4.93431
663		262.115	0.934	663	4.55841	5.60414	4.10492	6.53633	7.15888	4.31906	3.97191	4.23441	3.38904	2.36962	16.7602	15.8028	13.4216	15.5246	15.3851	45.1668	39.5296	45.1598	41.2456	42.3124	20.0884	20.0339	20.7861	18.8146	22.7195	18.3571	19.844	20.5704	19.6851	20.0999	20.9897	22.2368	17.9015	21.2264	20.2395	21.6158	20.1268	19.1424	18.0036	20.0028
664	C18 H30 O	262.229	7.564	664	1.64342	1.49914	1.41805	1.16042	1.10024	1.07728	0.74711	0.783639	0.89305	0.762405	3.27299	2.42123	3.63067	2.33149	2.69513	3.19352	3.48243	3.98474	4.15229	4.57496	8.77957	8.55039	10.3711	8.63322	9.74465	8.73953	12.6924	13.2838	8.38639	9.909	13.6231	5.74449	9.37634	10.1835	9.85839	9.96144	9.97082	6.83485	6.42139	9.64181
665	C18 H30 O	262.229	10.149	665	25.6672	30.0305	26.8492	29.7541	30.6895	20.3572	13.7483	16.7717	15.9665	11.8509	64.3046	44.5497	60.0056	64.3875	70.0423	147.78	127.523	147.744	133.275	117.376	74.1929	81.5266	93.184	67.3703	68.6453	66.1154	82.2385	81.2397	84.5804	77.677	75.7892	68.7075	78.0134	75.1235	76.7431	86.0926	68.3146	70.0427	72.8221	75.9643
666	C18 H30 O	262.229	9.327	666	2.73813	3.12975	2.82272	37.5951	38.407	25.7466	18.2936	20.5287	2.05195	1.31386	79.2587	65.7094	73.9826	76.8521	78.0605	20.5723	21.0298	21.1154	21.1887	19.4348	31.525	50.1892	55.3359	42.2741	47.6824	62.8775	90.1611	74.4135	83.8323	59.8101	84.4888	80.3982	79.8473	52.422	63.947	89.4738	73.8823	65.9866	74.8263	74.0262
667	C18 H30 O	262.229	8.007	667	4.40662	5.15331	4.94123	31.3898	36.2156	21.5092	16.6189	18.6914	2.72554	2.18025	289.983	239.041	265.645	280.336	285.513	24.5045	25.6437	26.735	25.7311	23.2568	104.158	149.298	167.756	131.296	149.275	131.14	184.778	163.028	176.319	150.783	184.287	164.42	154.6	159.407	155.039	172.891	154.507	140.617	153.065	160.349
668	C12 H31 N4 P	262.229	7.652	668	1.07888	1.40406	1.24435	1.85988	2.65078	1.50672	1.17798	1.47202	0.720738	0.592801	5.48983	4.6074	4.7501	5.05369	5.75481	17.2513	17.3256	17.5593	16.3575	15.839	3.48942	3.12692	1.6754	0.818502	0.700236	2.31344	3.15676	2.69503	3.92011	2.43287	5.4272	3.2301	5.31149	0.568549	2.77615	4.79491	4.07673	4.44608	3.9328	3.50587
669	C18 H30 O	262.229	7.2	669	3.86935	4.47414	4.74334	14.9356	16.4424	10.3011	8.00845	9.19439	2.5073	1.98166	135.765	107.122	118.801	127.81	131.998	7.6043	7.91837	7.89128	8.11161	7.65107	38.2062	52.4198	60.5107	47.6303	54.7516	50.5016	61.4214	57.0535	57.7662	53.3624	65.7886	48.572	50.0336	56.2943	53.8794	52.1197	47.9835	45.5824	48.1852	53.4674
670	C18 H30 O	262.229	8.187	670	7.76785	9.15869	8.43141	13.6294	15.5591	8.80683	6.51192	9.53277	4.66141	3.8324	43.2998	44.3105	30.8746	33.2074	45.3501	65.0791	63.9683	69.8677	61.5868	58.5844	66.9484	43.3976	54.0246	48.0847	42.7834	42.1243	54.3626	72.5588	62.5215	54.0896	59.7095	47.6692	53.3016	52.1899	53.8404	50.472	62.3021	58.9149	54.3422	55.5999
671	C18 H30 O	262.229	7.403	671	10.3895	13.1123	14.7171	9.51437	11.4114	6.31579	4.87778	6.40545	6.50384	5.30698	42.1099	35.6788	34.0629	36.4525	43.0383	32.0842	31.868	34.1273	31.4514	30.359	36.0445	30.4255	39.6013	29.4473	32.5036	38.4664	40.7483	44.0073	42.2695	37.0571	41.3094	32.9707	35.1896	34.9041	36.7818	36.6351	35.6875	37.1982	34.6877	37.7081
672	C18 H30 O	262.229	9.494	672	8.01869	10.2048	8.47026	26.1766	27.6457	17.2838	11.419	15.4726	5.25034	3.91595	22.8151	20.7081	17.1547	19.0063	23.2209	44.6701	38.7126	42.2196	40.7448	38.9729	29.013	22.8162	25.5568	23.6727	22.9838	28.0653	36.1977	45.0664	41.6193	30.5546	36.6684	32.8642	35.5903	25.325	31.1424	33.907	40.7998	37.4845	34.8446	35.0093
673	C18 H30 O	262.229	11.901	673	0.544746	0.830019	0.598365	2.284	2.09596	1.38449	1.13585	1.34164	0.333804	0.318938	33.45	54.0967	69.6725	56.4883	58.135	13.7512	12.7611	12.0564	12.658	12.0631	41.7797	43.5814	52.1668	35.2788	44.6106	52.9305	59.4123	56.8196	61.7975	49.8197	57.916	56.3277	52.0007	59.6847	51.7233	47.7315	49.1885	42.4723	47.8756	53.2643
676	C14 H19 N P2	263.099	0.896	676	74.8557	88.8255	83.8851	12.6678	12.966	6.34026	6.16088	7.83213	45.2589	36.4385	8.59851	7.05433	7.32092	7.28187	7.83454	15.5624	14.4162	16.3514	15.8137	14.7228	7.16233	8.4437	9.20788	8.34009	9.42919	7.43437	8.48488	8.97364	9.81322	8.5877	9.18522	8.9245	8.14143	9.05006	8.65559	9.75642	9.1167	9.16216	8.6879	8.85527
677	C11 H29 N5 O2	263.232	10.148	677	2.04755	2.18083	1.96376	3.23641	3.75612	2.28063	1.53429	1.99389	1.07691	0.880281	8.86872	7.69351	7.83575	7.96029	10.0104	17.7846	18.1427	19.4227	16.7064	14.8689	10.2111	11.879	12.2458	9.55401	8.38841	7.7939	9.44602	10.5474	10.5474	10.0681	10.3376	9.61462	10.4166	10.4007	10.1036	11.2876	9.58086	9.54937	9.82485	9.96563
679	C6 H13 Cl O7 S	264.007	0.793	679	15.4157	16.5925	15.1021	18.1543	19.1901	15.8924	10.0467	12.5359	9.80564	7.14608	12.5605	11.0909	11.8888	12.2613	13.329	18.5889	17.6902	18.1233	17.8945	17.7995	8.65639	9.71531	11.0852	7.98965	13.2458	8.06973	8.93573	9.51308	9.37501	9.62066	9.94003	9.9321	7.84764	10.8416	9.62628	12.0809	12.6942	9.09625	9.27518	9.77489
680	C9 H18 N2 O P2 S	264.062	3.592	680	41.8521	51.401	47.7872	23.1321	28.1142	16.5376	13.1516	16.0946	25.4306	20.3251	10.2265	8.97307	9.31289	9.96437	10.8123	0.876961	0.937069	0.941419	0.899058	0.736162	3.63707	4.09097	4.12632	3.99155	4.31696	5.53658	5.6016	5.64496	5.61292	4.72877	5.70998	4.84523	4.80206	4.64864	4.80668	6.06668	5.564	5.1933	5.29665	5.28986
681	C15 H21 P S	264.11	3.578	681	5.85899	5.0659	5.69369	0.596274	0.883046	0.305915	0.172059	0.4329	3.81762	2.54371	0.598918	0.306082	0.478725	0.497744	0.6106	0.682897	0.567493	0.58566	0.619677	0.606489	0.398062	0.485896	0.497385	0.447876	0.465251	0.463873	0.565184	0.536993	0.585739	0.494029	0.658859	0.598051	0.675292	0.489136	0.52583	0.569481	0.588494	0.470565	0.727746	0.567805
682	C9 H21 N4 O3 P	264.135	3.794	682	2.43843	2.98761	2.28281	6.21828	5.19674	3.41774	2.46233	3.11361	1.7029	1.05777	35.671	34.6225	34.5973	35.4878	35.9122	31.5679	28.4447	28.0221	29.585	29.4023	36.5052	34.1474	34.775	32.9838	35.1503	28.0803	34.0239	33.5683	37.5423	34.0863	37.2269	38.0241	35.7646	35.1961	34.791	38.0773	35.5945	34.8929	35.3489	35.1584
683	C9 H21 N4 O3 P	264.135	3.545	683	76.3774	89.3693	79.7039	59.2661	63.099	40.1294	30.746	36.1109	47.2536	36.5018	22.5378	19.437	19.9489	21.2019	21.2504	11.2209	11.25	12.3325	11.6934	11.0364	8.26542	9.71308	10.6056	9.90375	10.8837	10.6574	11.6912	11.5683	11.2777	10.5074	11.9924	10.4401	9.82019	10.8083	10.581	11.3973	10.6108	9.5544	9.60488	10.7508
684	C8 H21 N6 O2 P	264.147	3.566	684	30.4701	32.9048	30.3519	28.7129	28.5127	17.4476	13.8624	15.625	19.7478	14.8847	4.28918	3.86088	3.573	4.10724	4.5841	1.69411	1.61798	1.57016	1.49431	1.5807	1.85405	2.07443	2.18934	1.64152	2.19036	1.61482	2.15928	2.4651	2.35668	2.06062	2.05994	2.22484	2.10243	2.09156	2.0775	2.506	2.88388	1.98153	2.13734	2.19439
685	C12 H33 N4 P	264.244	10.174	685	2.31743	4.33206	4.08627	6.31614	9.79458	6.83408	4.55466	4.66869	1.41391	1.983	68.4504	51.2612	59.0796	63.5036	65.7945	7.16904	8.43759	7.27381	7.94414	7.03225	16.0362	29.7664	30.5229	23.1548	26.9141	40.7183	47.5336	44.2003	43.9305	33.6419	46.0719	42.2177	41.0469	29.4034	35.3685	44.8215	39.4055	34.243	38.4211	40.0732
686	C18 H32 O	264.244	8.727	686	0.671736	1.30063	1.18135	1.84768	1.57135	1.2319	1.07323	1.01447	0.651528	0.508381	49.4161	39.2384	43.3027	46.3114	47.5604	3.86935	4.19406	4.07663	3.62117	3.46401	18.6345	29.6033	42.6626	34.5654	39.5337	33.4248	47.1258	35.5208	45.8203	36.3212	48.0513	42.5531	41.9683	42.6035	38.4563	45.1856	31.0932	28.6124	31.4323	39.1549
688	C18 H32 O	264.244	7.862	688	3.54233	4.23671	4.26221	5.21633	5.92145	3.73736	2.73975	3.04461	2.41991	2.14338	49.9377	41.6618	45.0474	46.6267	48.2212	3.01105	3.31873	3.35723	3.1208	2.87096	14.247	19.3637	21.3453	16.8848	18.9526	16.4807	20.1005	18.6526	19.062	18.3432	21.5717	15.5943	15.7702	19.5521	18.28	16.8849	15.6057	13.8028	14.7467	17.4605
689	C12 H33 N4 P	264.244	10.11	689	16.5186	24.5802	21.514	13.3666	5.20085	4.93176	3.14605	2.8308	9.85518	9.54223	9.11551	8.07282	8.36719	8.60895	10.1935	4.07285	4.93691	4.86972	4.7046	4.05226	6.19594	6.01308	6.55974	4.40497	5.27746	6.11677	7.20634	7.86008	6.91665	6.28345	6.77051	7.66464	6.74195	5.13869	6.36788	12.7813	11.3097	5.93503	7.66536	7.48274
691	C12 H33 N4 P	264.244	11.066	691	6.68006	8.66739	8.71978	8.48211	5.44055	3.54313	3.4823	3.62792	3.9961	3.54327	29.3375	18.8468	18.931	23.8717	26.2713	34.3813	27.1397	31.2065	22.5854	28.4439	22.1149	23.0841	37.248	16.9818	13.0145	19.0345	22.8763	21.4356	20.4814	21.8079	20.4752	27.907	15.3342	28.8037	22.1856	22.3441	25.1587	20.1074	20.8072	22.0542
692	C18 H32 O	264.244	8.919	692	1.78152	2.35913	2.35919	0.85613	0.882632	0.476493	0.369149	0.484768	1.2611	0.941564	8.62607	7.69423	5.891	7.01458	8.48442	17.0798	16.2174	17.3913	16.2377	15.8377	13.9777	10.6402	12.2254	10.3895	11.235	9.44076	11.838	13.9594	13.4361	11.9047	12.5196	11.037	11.2305	11.7361	11.8264	11.5701	13.2915	12.6548	12.3341	12.0556
693	C18 H32 O	264.244	8.546	693	3.1312	3.97269	3.677	1.72952	2.08822	1.03009	1.06938	1.1545	2.01157	1.64925	4.03235	3.92764	3.26666	3.70158	3.05945	5.42831	4.40119	3.55425	0.505051	2.16037	1.05412	1.23546	1.62403	0.349371	9.16621	6.55775	9.19831	8.02981	7.20552	4.93562	9.06248	5.93224	6.41915	9.76131	5.75224	6.10601	4.9438	5.42819	5.80851	6.79578
694	C18 H32 O	264.244	8.083	694	4.03088	4.55964	3.93059	2.00117	2.25406	1.18956	0.968634	1.36183	2.32124	2.14599	8.60454	7.26908	5.64818	6.54996	8.38937	12.0174	12.1393	12.3122	11.9727	11.9747	9.49717	7.29589	8.90644	7.39042	7.26789	7.6833	8.79187	10.2949	9.53092	8.51764	9.07911	7.62927	7.76898	8.19519	8.41778	7.64133	8.5387	8.38846	7.79512	8.44804
695	C18 H32 O	264.244	10.375	695	5.87949	7.63478	6.55472	4.83289	5.5926	3.47548	2.23726	3.29079	3.83011	2.754	11.0415	10.9042	7.7717	8.87009	12.3002	12.4876	12.38	11.5118	11.3687	11.437	11.2243	7.33601	9.3819	7.74361	8.64835	6.79427	10.4887	13.9623	12.8379	9.82416	12.9517	9.5148	10.5183	8.94076	10.0119	10.1628	13.8125	11.8437	11.1728	10.9169
696	C5 H5 N3 O6 P2	264.966	1.428	696	2.76663	2.45066	2.0142	2.81435	3.54767	1.78195	1.42001	2.1368	1.41955	0.989383	10.5138	6.589	7.167	7.65744	10.4485	16.3604	12.7645	19.5117	17.6445	14.0212	12.9637	15.8759	18.0296	17.8013	14.4241	17.2353	20.329	25.3597	23.3991	18.3797	32.9057	26.8745	31.5526	21.6409	21.1979	36.2414	24.4089	30.8125	30.6704	25.7863
697	C8 H7 N7 O4	265.057	0.873	697	11.8497	12.7613	13.9104	16.6005	15.7921	9.39953	8.14049	8.18946	7.56199	6.34924	6.87046	6.81951	7.92525	6.76021	7.40487	22.4853	25.6857	25.2917	26.3099	26.9823	18.4244	23.0285	21.255	21.0823	19.3199	14.5204	16.9904	17.326	16.9158	18.7625	16.0024	16.3048	16.7302	19.3357	18.2856	20.6729	18.4421	17.1424	16.3077	17.4099
698		265.057	3.648	698	6.89384	8.00103	7.28619	25.6901	43.1395	24.5358	21.3672	29.086	4.45946	3.35602	6.50993	5.84471	5.74035	6.24945	6.25946	6.12593	6.11356	5.88049	6.11142	5.74281	5.18978	5.58082	6.30343	5.46173	5.54296	5.61198	6.05014	5.8923	6.11366	5.74964	6.07918	6.06705	5.76184	5.91442	5.80849	6.25653	6.14235	5.85187	5.78142	5.93435
700	C12 H11 N O6	265.058	2.182	700	0.453281	0.343486	0.759417	25.0658	14.5493	6.16163	6.9391	8.50718	0.488326	0.210147	47.2369	45.7204	48.8147	48.9033	50.7775	36.2715	43.1965	42.9374	42.4116	39.4696	30.6161	33.6764	38.3635	30.8074	35.4642	13.3576	27.2139	21.3429	11.7172	26.951	24.4775	14.4142	12.1286	36.8418	25.5266	12.987	3.72314	5.61885	7.59539	17.4211
701	C12 H11 N O6	265.058	2.073	701	0.301871	0.387253	0.328685	5.85989	6.66608	5.4335	2.93293	3.86246	0.236538	0.145121	19.334	16.2478	15.8232	19.0539	16.8464	17.175	16.2941	22.2203	11.7051	20.4516	11.2864	11.1204	11.9294	42.2038	47.0537	40.1794	41.8189	38.3431	40.5155	31.6056	39.6465	43.7715	48.4779	39.8705	34.8445	51.3854	44.973	37.8269	37.0235	40.7344
702	C10 H19 N O7	265.115	0.89	702	1907.16	2105.58	2024.17	40.8858	51.9182	26.3647	21.7768	32.0059	1101.07	905.607	33.7255	32.4757	31.4224	34.028	33.9937	43.4264	42.0974	44.9898	41.2376	36.414	20.2145	22.7991	24.2337	22.2419	22.5021	20.2906	24.8736	22.3265	23.151	22.5148	23.6837	27.15	24.792	24.3046	23.2199	29.4851	28.3074	26.4098	27.0332	24.8244
703		265.137	8.67	703	1.67141	1.98243	1.83336	0.644253	0.764423	0.467428	0.33279	0.29872	0.93002	0.779433	4.19958	3.67804	2.94223	3.45291	3.86566	15.744	15.1725	16.0656	15.769	15.0493	7.74239	8.47902	9.20394	7.26488	7.74563	5.24794	6.40613	7.21459	7.17826	7.38698	6.87483	6.94674	7.13242	8.05946	7.3488	6.90898	7.20864	6.92806	6.88432	6.98044
704		265.137	8.467	704	0.786011	0.68296	0.746084	0.586688	0.723311	0.491075	0.30611	0.317167	0.395348	0.239722	11.5961	9.64776	10.5608	10.617	11.9263	2.63707	2.9719	3.08616	2.84383	2.82342	6.02972	7.12729	8.02657	6.93791	6.98916	6.15321	7.67359	6.75864	6.89734	6.95482	7.16226	6.51762	6.25695	7.71055	6.94254	6.75598	6.11892	5.61822	5.91174	6.67374
705		265.151	0.84	705	43.7783	48.1942	49.828	39.1663	36.9768	17.9793	18.3795	16.3554	25.7583	23.2134	17.3638	16.4332	16.3073	16.8751	16.8927	32.5339	29.6952	30.0591	31.8721	28.2378	13.8299	14.847	15.8581	13.5867	14.8543	10.8941	13.4545	12.808	12.3202	13.6059	13.271	12.8565	12.3761	15.5908	13.5824	14.2204	13.2472	12.6141	11.9973	13.0599
706	C9 H18 N2 O7	266.112	4.189	706	2.09335	1.93813	2.21105	0.219055	0.327344	0.138075	0.109116	0.197716	1.20178	1.03244	0.884721	0.652169	0.652118	0.70864	0.832009	1.97473	2.14492	2.07134	1.89904	1.72881	0.858717	1.15812	1.24738	1.0416	1.29057	0.526461	0.674362	0.747385	0.820924	0.929501	0.801083	0.838501	0.813081	1.26706	0.929624	0.913375	0.804127	0.647211	0.742854	0.818254
708	C7 H19 N6 O3 P	266.126	3.333	708	5.71876	4.63834	5.50317	415.077	398.783	240.373	150.833	198.736	5.24569	2.9151	56.2747	46.8485	54.9224	69.5075	68.6255	11.4652	11.6718	12.2684	11.7589	10.5428	26.655	33.121	43.307	29.6778	23.5671	5.60842	4.68043	5.17159	0.308132	19.1218	0.279749	68.4367	0.144852	18.1711	19.8751	9.63303	53.6767	0.159441	0.141147	14.672
710	C12 H18 N4 O3	266.137	1.318	710	0.214903	0.2263	0.584648	29.6732	22.3622	17.136	14.0102	14.2586	0.52393	0.128967	3.43459	2.77341	2.75739	2.88542	3.09	0.533414	0.432662	0.443794	0.470879	0.404155	0.811577	0.232517	0.302133	0.247624	1.18432	0.877944	1.17674	0.994857	0.765564	0.732586	0.725975	0.582695	0.483594	0.062409	0.655752	0.563226	0.574458	0.674997	0.63376	0.678897
711	C11 H18 N6 O2	266.148	4.154	711	11.5236	12.0271	11.3446	1.26447	1.06375	0.647531	0.806418	0.739198	6.69268	5.19762	4.1017	3.78425	4.29313	4.27943	4.24193	2.26188	2.11783	2.27383	2.22971	2.33434	3.06648	2.86992	3.21681	3.02369	3.61002	2.00203	2.35877	2.41807	2.5966	2.79582	2.95335	2.86238	2.64345	3.81325	2.87362	2.88421	3.03593	2.30187	2.64445	2.72742
712	C10 H22 N2 O6	266.148	4.09	712	6.60684	7.49362	7.00852	0.794396	0.553038	0.493571	0.141676	0.274275	4.43888	3.49635	2.81689	2.4779	2.58743	2.74293	2.50183	0.984151	1.00802	1.18408	1.27426	0.901723	1.22824	1.67773	1.93448	1.7952	1.362	0.813372	0.92979	0.842661	0.864963	1.27205	1.06048	1.06641	1.21192	2.1867	1.30329	1.63268	0.863402	1.63445	1.05985	1.19586
713	C9 H6 N3 O5 P	267.005	3.892	713	54.7121	57.877	63.9802	64.7066	67.3045	39.2615	28.1604	44.4377	33.1953	26.335	8.432	7.68701	8.05532	8.95305	8.46078	2.02866	2.28153	2.77081	2.47071	2.24693	8.39548	9.2266	10.6218	9.95744	9.8271	10.0846	10.6135	10.4331	10.6655	9.98058	11.014	10.0402	9.97325	10.0554	10.0635	10.9344	10.6366	9.83912	10.0275	10.3115
714	C10 H13 N5 O4	267.096	0.929	714	306.592	73.2297	308.459	203.124	209.575	133.855	94.6916	121.385	194.582	93.816	280.973	207.639	245.893	262.068	266.027	218.942	221.642	246.633	231.682	194.859	117.54	139.726	140.53	130.597	131.858	84.0998	135.784	131.213	129.892	126.804	112.368	110.791	112.301	139.861	124.526	131.382	99.3709	80.2864	118.37	116.932
715	C10 H13 N5 O4	267.096	1.203	715	111.113	128.553	118.469	88.0035	89.1196	53.9234	38.2763	47.2889	72.1878	54.815	142.105	120.011	125.709	134.807	143.616	113.269	106.75	115.574	110.725	103.204	59.3383	76.5237	81.7986	71.2156	79.9861	86.1664	93.1567	99.7245	97.1322	82.7825	97.8169	84.4217	82.7346	85.9809	84.1985	98.8276	92.991	81.5445	85.2562	89.481
716	C17 H33 N O	267.255	12.649	716	7.90168	8.83751	13.0968	10.6968	9.8152	9.86801	8.69063	4.19618	6.87793	3.17863	8.25401	15.5955	4.25724	14.7	15.7998	7.91235	10.6896	6.45305	13.8898	4.96752	4.27296	5.66798	11.8565	7.75738	5.65297	8.18249	9.87038	9.89758	12.4702	8.40316	5.60986	11.1183	9.28387	11.7357	8.69853	8.22289	15.7567	11.4879	7.60646	9.88172
717	C9 H12 N6 S2	268.057	3.55	717	27.2036	33.1489	31.3599	7.47664	9.11461	5.27722	4.41095	4.86617	16.6042	14.2643	1.15262	0.565001	0.854371	0.559693	1.08252	0.235277	0.549883	0.2262	0.47804	0.510452	0.38557	0.552027	0.787556	0.651302	0.801485	0.528655	1.29027	1.01694	0.851083	0.762766	0.821625	1.1666	1.33278	1.0201	0.854911	1.1368	0.509045	1.61637	0.871591	0.984253
718	C15 H24 O4	268.166	5.736	718	0.367728	1.32269	1.05566	0.58387	0.572923	0.352296	0.266196	0.242945	0.569642	0.631818	32.0259	28.5638	36.367	31.7641	32.2115	2.05748	0.882978	0.944511	1.91084	0.840609	7.37652	12.4838	16.7201	12.9079	14.1012	7.00913	12.1105	7.4934	7.69319	10.8773	10.2133	5.34436	4.99512	17.0017	10.452	17.0909	15.4605	5.41396	5.37758	9.75235
719	C15 H24 O4	268.166	5.326	719	0.478941	0.277908	0.275347	0.370339	0.338042	0.261256	0.253054	0.197319	0.595983	0.53264	12.7231	10.7893	13.4752	12.4204	13.3055	0.644578	0.204758	0.186265	0.243877	0.220332	3.1854	3.69226	4.02196	3.90808	3.60628	1.90126	2.56662	1.99445	1.65667	2.94811	2.52776	1.15247	1.46232	3.92756	2.75366	1.40602	1.24044	1.2158	1.49603	2.0178
720	C9 H25 N4 O3 P	268.166	6.156	720	0.80876	1.12754	1.0758	0.186492	0.268639	0.232971	0.141305	0.125707	0.586669	0.610362	12.7988	11.3093	13.8734	13.9333	14.0952	0.623797	0.448714	0.893622	0.493483	0.665654	5.03049	5.69297	6.12754	5.74332	5.85451	2.29564	3.08025	2.63676	2.89411	4.37284	3.30109	2.09213	2.35465	5.44664	4.06592	2.53695	1.95389	2.01441	2.04436	2.93497
721	C15 H24 O4	268.166	3.871	721	0.763119	0.81885	0.784044	0.645626	0.711009	0.468775	0.360241	0.439507	0.46053	0.369615	0.608454	0.448725	0.550471	0.786075	0.899668	0.619868	0.310202	0.432304	0.182768	0.523407	0.387505	0.497673	0.628911	0.645312	0.45086	0.301488	0.212548	0.377411	0.552031	0.450415	0.401705	15.4933	6.30336	0.265863	1.92631	8.56706	14.8862	7.72396	9.33695	4.77133
722	C15 H24 O4	268.166	5.791	722	1.63924	1.94414	1.90106	1.05265	1.60267	0.801513	0.687802	0.91936	1.14709	0.842416	49.5775	42.3917	44.4898	49.6155	50.3678	2.64121	2.28986	2.00293	2.14509	1.92321	15.8553	22.5374	28.2354	20.6224	24.2638	12.0716	15.592	13.5063	14.5864	18.5856	17.6427	10.7096	11.6085	24.71	17.8948	11.7304	9.79229	10.3637	9.7744	14.1834
723	C18 H39 N	269.307	8.489	723	0.603201	1.09004	1.6202	1.03492	0.82801	0.705104	0.45961	0.486737	0.51186	0.323818	0.915724	0.601882	0.664225	0.822852	0.711972	1.00351	0.830536	0.686778	0.655164	0.65579	0.728799	0.579948	0.510762	0.109808	0.111662	0.10803	0.121172	0.117098	0.132212	0.279943	0.123144	0.110105	0.110677	0.143411	0.234769	0.119692	0.114767	0.107423	0.109671	0.138008
724	C3 H8 Cl O10 P	269.953	0.864	724	0.405042	0.551255	0.50317	0.812592	0.649773	0.341917	0.329524	0.299588	0.2781	0.211041	2.67308	2.05236	2.63912	2.07956	2.15647	3.93923	4.58784	4.19369	5.00484	4.18973	1.93298	2.95749	2.49428	2.3169	2.30445	1.22895	1.95565	1.5501	1.58004	2.03565	1.7642	2.33706	1.67511	2.75454	2.06339	2.31236	1.65256	1.54314	1.74243	1.87109
725	C9 H11 N4 O4 P	270.052	3.741	725	16.9873	26.745	19.9926	31.96	20.6884	15.2814	8.25765	12.0482	11.5103	45.6545	3.51016	2.01543	2.33317	2.93863	2.68819	1.92939	1.7611	1.54979	1.67907	1.72098	1.74166	1.69298	1.74086	1.85312	1.61133	1.77953	3.06666	2.5518	3.5795	2.17971	2.91328	2.33723	2.69326	2.00571	2.26762	2.70638	2.95803	3.01132	3.12486	2.65535
726	C9 H11 N4 O4 P	270.052	3.876	726	35.7753	37.7557	44.6022	24.3864	34.7452	16.2149	12.3607	18.8107	15.2633	17.9777	9.6761	8.23929	7.27505	8.436	8.18106	3.65613	3.72783	3.83438	3.6706	3.4871	4.7864	4.84643	4.72219	4.43566	4.35553	4.23981	5.46755	6.28604	6.50849	5.07201	5.79727	6.47257	6.61849	4.92666	5.32394	7.77927	5.5735	6.5072	5.03594	5.8292
727	C15 H10 O5	270.052	4.658	727	7.93074	8.3678	7.878	4.32156	4.68753	2.89172	2.18659	2.84142	4.30989	3.57504	40.7309	32.4494	30.5105	33.5574	35.7728	18.9923	20.2327	18.6876	18.9296	16.7315	26.6321	30.1302	38.1298	29.0459	32.2899	14.6056	21.5577	21.7841	18.4179	25.8437	20.7594	20.3468	20.8161	35.0253	25.3846	21.9596	21.2218	19.1917	20.3551	21.9478
728	C6 H15 N4 O6 P	270.073	0.898	728	21.0443	23.5308	22.6914	13.4783	12.3797	9.07814	5.94548	7.58144	13.4891	10.9215	1.34682	1.24029	1.96968	1.32071	1.77683	4.58697	4.10467	4.49172	4.45676	4.35231	1.19834	1.40929	1.54522	1.23183	1.49725	0.803068	1.56871	1.06733	1.6719	1.33255	1.6877	1.01328	0.844071	1.59162	1.31872	0.680166	0.733117	0.753199	0.524002	1.11353
729	C8 H10 N5 O4 P	271.047	3.881	729	1.04034	1.14211	1.149	27.9193	21.2743	12.7615	10.3077	13.4247	0.638117	0.506253	47.1416	39.3	42.0304	40.1649	43.9693	34.378	35.1868	34.9008	36.6721	33.9772	17.7632	23.154	23.7426	17.9428	21.3744	18.4166	25.9044	22.9093	25.1033	21.8123	26.8737	28.9355	27.4546	24.3119	23.2642	30.3872	25.6869	24.9629	25.3944	25.1012
730	C2 H4 N6 O4 S3	271.944	0.796	730	45.4749	42.3477	36.1484	28.5439	29.0809	19.656	13.2298	18.9961	26.2728	20.2041	13.8006	12.9149	13.8325	13.7008	14.7092	24.3053	24.1787	24.5784	24.4775	22.2735	10.0304	12.3683	15.1051	10.9562	16.2309	11.7638	12.9575	13.3401	13.7845	12.9485	13.7534	13.2598	13.132	14.8909	13.1801	15.6441	15.8408	12.7563	13.1416	13.5996
731	C9 H13 N4 O4 P	272.067	3.89	731	1232.72	1388.28	1359.07	1217.26	1388.97	828.251	662.107	776.099	753.088	613.064	101.232	85.5252	95.4155	101.983	96.8812	25.6672	29.5982	31.9421	27.2502	26.1892	81.1006	93.2235	104.343	87.998	95.7646	108.382	112.564	115.191	115.868	101.604	115.352	110.586	106.102	99.1415	103.373	112.802	106.723	100.06	109.799	108.396
732	C9 H13 N4 O4 P	272.067	4.718	732	7.50634	9.39287	9.14143	4.34917	4.87485	2.99015	2.69481	3.23065	5.05602	3.51971	14.0342	13.0385	12.6684	13.784	14.2252	6.03336	5.70749	6.11306	5.88338	5.48719	7.39094	8.38387	10.0252	8.24528	9.06959	9.38056	10.5123	9.95107	10.0155	9.21937	10.3314	9.81194	9.44089	9.40122	9.36994	10.4741	9.88345	9.25686	9.24773	9.73546
733	C10 H16 N4 O5	272.113	0.874	733	10.2557	15.8416	17.7521	7.90819	7.53229	6.817	5.44883	5.98095	8.22634	6.58255	16.2731	10.1049	12.5829	20.3733	20.492	4.54919	0.768816	2.78932	2.58155	6.21739	8.8057	4.70537	6.62097	9.9632	6.55191	4.55769	8.69603	6.67949	5.33513	6.8795	5.43594	6.65101	4.5993	10.617	6.86416	6.12634	4.83241	7.48971	7.67508	6.60277
734	C12 H25 N4 O P	272.176	5.47	734	1.10191	1.39064	1.02408	0.234135	0.66507	0.486722	0.356765	0.492901	0.645477	0.408497	2.04407	1.06955	1.3388	1.51992	1.76576	2.95583	3.97329	2.85234	2.89911	3.75071	1.55917	5.96233	3.37512	4.49259	3.14434	1.45512	1.87412	1.23082	1.83393	2.76973	1.74246	1.77417	1.9199	3.01475	2.58204	2.31564	1.91044	1.98134	2.21682	2.04438
736	C10 H7 N7 O3	273.06	2.846	736	0.201653	0.215742	0.212396	0.194418	0.188302	0.143736	0.130638	0.111772	0.122586	0.095029	0.449198	0.536887	0.373482	0.455481	0.4154	0.317231	0.243679	0.223395	0.490619	0.365985	0.278969	0.71165	0.608335	0.470557	0.918723	0.288395	0.387995	0.329818	0.295991	0.476715	0.510557	0.890521	0.203747	0.560886	0.495204	0.553471	0.275583	0.374797	0.485348	0.437788
737	C11 H15 N O7	273.084	1.202	737	13.2536	16.4674	13.8556	3.14148	2.86155	1.60811	1.48086	1.56872	9.12478	6.32765	33.1474	30.0822	30.4744	35.3428	36.5051	55.1354	54.7335	54.8905	56.4468	49.1503	32.2872	34.9763	35.5406	31.4065	35.0705	30.5767	33.0108	32.1563	31.7375	32.9736	32.5115	32.0724	26.5968	33.9237	32.4886	32.0753	29.1838	27.5835	27.2285	31.0085
738	C15 H17 N P2	273.084	0.932	738	164.938	181.968	160.994	105.337	113.028	66.7908	55.6766	62.437	90.1981	73.731	160.41	156.611	148.853	163.142	168.169	225.727	219.243	226.764	232.091	208.161	149.279	153.691	165.774	152.213	163.459	135.489	152.896	165.78	155.144	154.858	164.502	149.636	140.779	157.768	154.376	170.63	156.684	144.778	144.341	153.404
739	C16 H35 N O2	273.266	5.742	739	3.5219	14.2739	12.9324	3.8463	3.61583	3.89585	8.40573	10.6608	6.80116	6.3099	16.916	8.00926	14.7862	4.5463	18.7307	12.4849	17.3089	2.258	23.4773	38.0757	372.233	375.337	404.071	345.085	330.896	258.918	305.027	282.81	290.506	329.432	298.738	279.261	261.984	332.818	319.08	295.561	273.637	277.943	264.655	290.74
740		273.865	0.845	740	49.2353	57.9783	46.0153	53.6751	53.808	26.8999	21.2927	37.918	32.6833	23.4768	42.5271	41.0046	24.4791	30.6746	44.8048	53.1233	48.2617	52.8802	51.2344	49.2004	46.1843	40.5395	51.7864	45.2053	53.1994	43.5796	53.5795	65.1766	59.7249	50.9973	60.246	45.0336	58.9733	51.833	51.8614	45.2939	74.0894	64.4249	59.8691	56.0487
742	C9 H15 N4 O4 P	274.083	3.85	742	42.7923	45.7971	43.1435	29.9993	35.1163	21.3302	19.2889	20.687	25.1351	22.2728	8.70741	7.53247	7.89787	8.83799	7.88865	0.321158	0.21994	0.224028	0.233766	0.42744	3.03625	3.96695	3.99146	3.56819	3.71823	3.72435	4.30325	4.53421	4.68919	3.94801	4.76086	4.86312	4.71966	4.21265	4.14546	5.10216	4.86923	4.48456	4.70864	4.50467
743	C7 H18 N2 O9	274.102	1.357	743	120.935	98.5751	91.8224	116.223	107.242	65.571	49.4913	58.6808	108.524	48.845	12.2445	13.1432	12.4435	11.7893	12.2086	43.4038	33.5556	35.1966	36.4925	30.6081	5.29907	9.55005	9.66982	7.46247	8.78661	3.25993	4.68303	5.08788	7.42288	6.80242	7.60902	4.76664	7.1007	9.1757	6.90545	5.10921	7.26902	4.82488	5.12558	6.0816
744	C7 H18 N2 O9	274.102	1.432	744	37.5674	37.6137	56.9969	23.669	27.2362	15.7066	12.7385	12.6436	20.3227	17.0399	3.61252	3.88267	3.05397	3.33925	3.64853	16.2821	16.0641	17.3047	12.4493	13.3494	2.59727	3.36918	2.80793	2.98839	2.2303	1.86879	2.22899	2.10558	2.33236	2.5032	2.38972	2.32173	2.13197	3.63224	2.53626	2.29455	2.34926	2.14122	2.03418	2.34786
745	C11 H18 N2 O6	274.115	0.904	745	22.3113	23.9252	22.7053	23.1872	25.3634	15.2177	11.2696	14.6628	11.4007	10.5806	13.8216	13.0753	14.8028	12.9971	13.4598	16.5313	16.1663	16.8205	18.4651	16.0242	12.609	13.5277	13.8874	13.1226	13.0647	11.4257	15.179	15.9775	15.4001	13.7993	13.8103	18.121	14.8276	14.2107	14.2116	19.0346	15.7838	14.9468	14.029	15.0541
746	C12 H22 N2 O5	274.154	7.15	746	0.209404	0.183279	0.299471	0.111031	0.123921	0.070885	0.057373	0.071073	0.096666	0.1274	17.7702	15.5688	18.2786	18.1039	17.7495	0.431782	0.34282	0.422916	0.540407	0.394224	6.84471	7.69954	8.58406	7.43669	7.6778	3.04942	4.18736	3.92321	3.73218	5.90388	4.34202	3.1877	3.42905	8.00923	5.57192	3.31231	3.21597	3.02812	2.94587	4.1313
747	C15 H22 N4 O	274.178	3.849	747	229.025	265.704	237.451	180.624	216.787	134.568	98.0704	124.624	136.335	116.174	95.9029	78.2857	88.2993	90.8857	94.7516	86.6155	83.3166	84.1033	82.4331	78.604	64.3648	74.7796	83.3294	69.7139	73.8293	77.27	79.7792	78.7755	79.6531	75.7216	81.2847	77.6762	69.948	84.6211	76.4819	79.4895	70.7878	67.5485	75.5822	76.7585
748	C15 H22 N4 O	274.178	4	748	277.282	337.441	310.859	222.816	275.505	165.891	127.408	154.742	166.159	137.255	113.951	91.6955	103.413	103.924	116.541	96.9473	94.8918	98.9532	91.0499	86.6697	69.1996	83.8289	93.529	80.4244	85.9439	82.7955	92.4938	90.3524	92.045	85.6236	88.3452	84.318	79.1105	92.4998	85.7507	88.1322	80.0044	75.9907	87.0634	86.0375
749	C18 H26 O2	274.192	7.466	749	4.6032	5.98396	5.15504	6.28051	4.21959	4.24116	3.06203	3.71079	2.02988	2.38817	17.8817	20.7848	14.7674	18.2025	18.6368	30.0017	26.5406	24.8865	23.8544	23.4405	13.2898	20.1717	21.1422	12.7712	14.1934	20.1244	25.5817	26.1975	23.7683	19.6933	27.7275	23.6782	27.6688	21.4162	21.2446	28.8695	22.8229	24.7978	22.3687	23.9971
750	C18 H26 O2	274.192	5.27	750	0.582181	1.66808	0.468376	1.01764	1.65297	0.870411	0.912747	0.601799	0.492599	0.28933	0.917426	1.19357	1.2381	1.43062	1.23819	2.05153	2.12018	1.82851	1.46837	1.54902	0.60319	0.832879	0.6259	1.06781	0.595846	0.935679	1.48439	1.3298	1.1943	0.96331	1.57779	1.27432	1.4251	0.722614	1.04521	1.8473	1.77276	1.49785	1.2874	1.31127
751		274.192	7.317	751	22.1815	21.1158	7.72696	16.1803	8.64688	17.6994	4.79906	4.52643	9.11491	10.077	152.502	144.191	194.28	221.404	209.969	433.531	411.714	440.749	406.922	438.235	219.699	203.886	287.849	288.821	213.302	97.5768	197.293	158.876	184.426	205.748	142.759	173.892	187.101	246.786	200.573	137.723	160.413	179.906	165.765	174.203
752	C18 H26 O2	274.192	8.634	752	0.369708	1.06939	1.0398	0.550276	0.493736	0.490191	0.34099	0.510435	0.525003	0.204116	101.785	91.6789	102.072	99.9569	103.836	6.06642	5.49847	5.92004	5.77422	5.73012	42.2915	47.1546	57.5243	50.5515	51.2271	29.0937	42.2002	38.8232	32.4733	43.4821	44.4874	27.5558	29.9522	52.007	42.0588	29.911	27.3301	25.941	29.0299	35.3104
753	C18 H26 O2	274.192	6.276	753	16.4474	17.7025	16.8534	7.78104	8.01699	5.17518	3.95894	4.89018	10.1138	8.07335	20.2975	23.3051	24.2099	25.7761	26.2996	42.3738	42.0969	44.3864	37.2552	40.2032	29.5904	35.9053	39.7557	33.1058	35.5961	22.8052	30.4068	28.4711	27.1463	31.4203	30.0403	29.2895	30.4236	36.681	31.4741	32.3967	27.2892	28.9273	30.2066	29.7842
754	C12 H27 N4 O P	274.192	8.759	754	0.680304	1.27365	1.2995	1.59162	2.2333	1.10482	1.08155	1.16729	0.562785	0.345087	32.0667	26.0948	33.2495	32.7343	31.1879	2.13004	1.63928	1.93633	2.34832	2.23213	11.5305	15.9438	21.6016	15.0172	16.791	14.7428	21.6657	18.5473	17.0182	16.9842	24.6674	19.2696	19.66	19.793	18.088	17.2064	17.7176	15.0016	17.7479	18.4364
755	C18 H26 O2	274.192	4.737	755	11.7416	15.7551	13.3395	3.12538	3.49503	2.18283	1.78128	2.0702	7.32179	5.72365	11.5388	8.55927	9.44584	10.3471	10.5466	34.7707	39.935	27.7966	33.0774	29.3223	18.4115	25.5684	24.5651	18.6251	20.494	18.906	20.116	19.7807	20.3638	20.7589	21.2384	22.5117	23.9218	23.2717	21.3238	23.0887	22.0725	20.73	21.358	21.3887
757		275.093	0.937	757	8.05323	5.66379	7.26923	8.42512	10.0456	4.715	4.08625	5.79325	2.66077	1.78914	17.8824	17.0829	16.6947	18.1891	14.5894	12.3349	11.1189	12.6954	13.8283	12.5137	13.1937	12.7286	11.224	13.1918	12.8019	10.3985	17.1405	14.2984	15.1709	13.3498	17.8394	16.3628	18.0356	11.9598	14.1211	18.9741	17.648	17.5412	18.4832	15.8088
758	C12 H21 N O6	275.136	0.954	758	23.3438	35.9892	32.121	27.5743	16.8599	10.5983	13.3841	11.457	18.4232	12.794	17.7158	14.1239	15.0094	16.2149	16.6843	29.2883	27.6607	30.3287	29.2288	29.7142	17.2466	17.4738	19.5009	17.2419	17.7093	18.4325	21.3027	19.6093	19.7417	18.6954	20.3938	18.7135	17.7747	19.9479	18.8417	20.3969	20.2825	19.0406	17.8864	19.3614
759	C12 H21 N O6	275.136	1.42	759	74.4819	86.805	109.208	9.33179	11.2404	5.52499	8.26057	4.66567	41.8969	33.3922	8.81431	8.97667	10.0299	9.3453	9.2637	20.4189	19.1082	24.8084	18.9955	16.2634	8.2841	11.1566	13.1614	10.0221	12.8252	13.2842	15.8036	17.8587	15.1818	13.0642	16.4468	14.54	10.6026	14.081	13.308	15.9161	13.6787	14.2087	6.74325	13.9084
761	C8 H13 N4 O5 P	276.062	3.795	761	20.7301	26.3359	16.7225	10.0297	11.9668	12.4995	7.62796	9.59378	8.41873	11.7981	1.20591	0.738614	1.01899	1.56079	0.477899	0.364745	0.372291	0.369396	0.383483	0.35339	0.442847	0.607876	0.75666	0.810109	1.2665	4.04704	6.47823	5.66993	5.87582	2.88389	5.08009	6.65928	4.81882	1.06734	3.31889	4.93058	4.01193	5.30643	6.14908	4.73552
763	C8 H13 N4 O5 P	276.062	4.032	763	17.3905	18.8815	13.8709	17.0194	20.5835	14.7958	10.6875	12.4802	10.096	6.25157	3.04085	3.19382	2.69057	2.92708	2.91712	1.27442	0.827608	1.49661	0.782225	0.789431	5.34189	7.5112	6.78512	6.56	7.62691	29.7752	30.9796	32.987	31.7825	17.7055	31.6898	50.7695	46.6211	7.91375	22.4321	49.0731	44.9173	39.8342	45.2873	34.412
764	C14 H12 O6	276.062	3.55	764	8.90855	3.23683	10.9544	7.7743	15.1161	5.34149	3.98576	5.46829	5.80762	3.83508	2.12791	1.01942	1.71956	1.57609	1.56998	0.156406	0.301028	0.25702	0.238439	0.21045	1.0744	2.55158	1.64081	0.382822	1.35667	6.35439	3.98134	5.65082	10.8382	3.75901	8.04878	14.1997	10.2034	1.72988	5.12656	8.68753	12.1537	13.777	10.2129	8.19451
765	C14 H12 O6	276.062	3.944	765	4.43231	4.83288	4.29037	2.1806	1.96343	1.25824	0.978031	1.27799	2.73748	2.47744	0.336455	0.443851	0.261581	0.674098	0.384723	0.340473	0.388503	0.182971	0.178106	0.188225	0.756584	1.08555	0.995059	1.26097	0.912291	1.34055	1.65036	1.58714	2.17028	1.30653	1.89758	4.35628	5.09928	1.16629	1.82748	5.10683	5.12285	4.88094	4.00629	2.96562
766	C7 H12 N6 O6	276.081	0.885	766	40.6627	36.7769	20.2423	13.5835	16.8574	10.9414	9.29919	6.66635	21.3889	18.4538	46.0422	41.8286	69.7543	38.8648	47.1318	207.356	205.755	215.548	191.689	171.06	75.4069	94.4629	89.9704	85.7218	83.0573	43.9764	48.0738	57.858	45.9871	69.3905	50.7355	52.9701	42.6527	87.1598	66.2445	42.3459	47.984	44.7561	41.8119	52.9962
767	C11 H20 N2 O6	276.131	0.884	767	48.5349	48.4696	50.9875	76.8801	71.3474	42.6582	42.1588	40.5451	37.3549	28.151	15.1022	15.2212	38.9847	40.2596	43.4658	45.4178	28.7788	30.6571	9.64344	22.4827	17.301	20.4226	23.69	21.8633	23.3799	9.755	7.53349	8.6095	8.19724	15.6391	7.84584	8.42908	7.14717	21.6157	14.3878	25.6932	28.9959	6.25895	7.08244	12.6565
768	C13 H25 O2 P S	276.131	0.935	768	24.0925	27.4149	26.5523	27.6352	28.8571	15.9022	14.8316	15.6849	13.6754	11.7547	41.269	38.1814	35.3189	40.2596	38.9713	42.7196	44.641	46.2767	44.5904	39.0055	25.5883	29.8104	33.1442	30.9334	29.2063	25.5091	28.6901	30.8107	30.1737	29.3185	33.2114	26.8788	25.8853	32.1822	29.3816	31.2829	28.9959	27.7509	27.148	29.0871
769	C13 H20 N6 O	276.169	4.991	769	12.2663	13.0393	11.638	20.1011	19.0897	10.9662	8.79052	9.69346	8.66086	5.61501	75.0807	72.4742	68.2518	70.9455	75.9539	137.091	140.111	140.016	110.719	132.485	138.06	141.078	149.911	134.228	141.045	116.523	135.994	128.205	131.656	135.189	137.264	138.106	129.324	144.512	135.792	144.411	130.221	131.957	125.577	133.195
770	C17 H24 O3	276.171	5.712	770	1.89494	2.13526	2.06818	4.84563	5.47841	3.39952	2.79438	3.26505	1.07407	0.871435	26.6617	24.1415	25.6791	25.8059	26.476	102.501	102.159	108.128	103.67	97.9129	38.0682	46.3787	49.9985	41.8174	45.7766	39.2054	44.2414	42.468	42.227	43.3535	44.9554	41.0382	42.2361	50.3237	43.7206	43.4768	41.368	39.8079	41.0743	42.8212
771	C18 H28 O2	276.208	7.304	771	13.6379	18.3974	14.8972	16.0932	15.5055	8.27087	7.2797	9.00294	8.99498	7.99322	122.249	106.037	117.936	170.186	180.692	406.775	423.41	403.168	354.535	385.963	147.678	178.365	226.444	223.944	223.59	112.561	136.685	109.055	170.104	169.825	126.856	122.397	122.575	247.563	165.546	163.515	153.333	161.948	156.635	151.328
772	C18 H28 O2	276.208	7.12	772	157.125	180.648	167.086	113.273	126.391	78.4066	61.0145	78.3452	95.8336	77.3764	371.134	96.4728	327.466	360.996	375.424	740.348	746.906	738.13	406.248	723.954	426.992	527.787	575.552	493.971	522.038	378.344	505.391	454.572	492.056	486.3	507.882	522.218	519.084	557.828	497.858	553.026	468.781	500.185	500.937	496.033
774	C12 H29 N4 O P	276.208	7.515	774	0.654523	0.797593	0.787276	0.903994	1.02189	0.62876	0.551566	0.624177	0.5414	0.358382	2.84341	3.01837	4.30793	4.58454	5.22089	21.2453	20.2485	19.9516	19.1057	18.8873	12.006	12.0535	11.7927	11.0074	11.7535	8.96732	9.4059	9.88849	9.63489	10.7233	9.36787	8.74052	8.67998	11.5149	10.3955	8.99519	8.51384	8.27571	8.64054	9.41028
775	C18 H28 O2	276.208	7.863	775	58.0381	62.6041	60.0443	15.6418	17.8661	10.2735	8.74929	10.6943	37.2717	27.7006	107.549	93.8607	108.566	108.267	109.67	43.4834	71.0114	98.6944	41.5665	40.926	39.8897	45.6658	43.1234	43.8569	45.3419	20.6564	26.6107	24.0026	24.3778	34.8361	22.8893	19.5182	69.2502	49.002	36.3586	9.70979	44.5096	19.5819	16.9997	29.8788
776	C18 H28 O2	276.208	7.199	776	143.919	164.804	178.61	40.3334	47.9949	29.0194	23.1368	28.1113	84.05	71.7907	154.869	145.552	140.822	149.979	153.52	275.626	265.73	301.966	230.655	277.455	186.165	229.387	249.222	214.456	216.885	147.713	177.374	167.702	181.029	196.659	184.281	185.916	184.966	240.446	197.3	187.779	184.67	184.147	182.177	185.869
777	C12 H29 N4 O P	276.208	8.113	777	4.78466	5.07625	5.42701	0.832268	0.782314	0.531096	0.481578	0.335272	2.63294	2.40948	7.34454	7.18652	6.64459	6.70421	7.25751	18.4572	18.7054	18.1242	17.9672	16.9715	11.7455	11.2232	11.5756	10.4488	11.9332	6.69544	7.93997	7.33245	7.56578	9.60666	7.75713	7.25069	7.22707	12.4096	9.33651	7.72577	7.10962	6.65381	6.27936	7.92071
778	C18 H28 O2	276.208	9.11	778	3.5733	3.97525	3.35667	1.807	2.56927	1.43585	0.944131	0.975973	1.79928	1.71428	22.6885	19.1365	21.0902	21.4036	21.0753	27.8662	29.6375	25.4412	24.0801	25.5123	18.4225	23.1282	23.2055	18.3523	16.6382	15.5942	17.9297	19.4868	18.1257	18.987	20.2194	17.8769	18.3012	20.413	19.0486	18.1299	15.2259	15.4579	17.927	18.0516
779	C12 H29 N4 O P	276.208	9.231	779	0.474761	0.490815	0.678926	0.228676	1.05404	0.753783	0.603051	0.587087	0.314684	0.313192	23.468	21.2791	25.2907	23.8789	24.0277	3.27862	2.90085	3.26568	2.94146	3.2166	7.08113	9.49578	11.2206	8.64564	14.6598	8.33499	8.02117	7.29347	7.5851	9.14863	7.62347	5.86137	6.58254	11.0533	8.75764	6.51647	6.14689	6.22262	6.38079	7.53775
780	C18 H28 O2	276.208	9.319	780	0.535084	1.51468	1.6859	0.215894	0.89226	0.173908	0.096493	0.501956	0.668553	0.269651	17.5835	13.8536	17.7443	17.9398	15.9222	1.20721	1.54946	1.8718	1.26864	1.35527	6.98392	8.05763	11.8334	7.27709	10.0747	5.85026	8.23723	6.68633	6.99458	7.99946	7.30669	6.2276	6.35316	11.154	7.93114	6.46315	6.11256	6.35722	6.35218	7.14468
781	C14 H17 N O P2	277.079	0.887	781	83.7712	84.8575	88.8197	21.4168	23.2392	12.1264	7.4982	13.5543	50.2407	41.8955	27.4023	26.2103	23.5613	26.5856	28.3762	58.5776	58.6273	65.7578	62.8088	62.3297	42.6393	42.294	49.8529	49.5536	49.9011	32.1228	25.6406	52.2771	48.5973	43.6532	28.1128	21.203	33.5218	50.2126	40.6844	27.0894	23.7484	22.0101	21.2088	33.5773
782	C15 H21 N P2	277.115	0.893	782	142.663	169.347	152.54	11.9825	13.6294	9.13669	7.17567	9.31597	80.4459	66.2923	9.51334	10.0458	8.23269	8.93245	8.41019	16.2993	16.6083	17.4908	17.3154	13.7291	7.92272	9.64807	9.81837	8.49967	9.85838	11.8338	12.6352	13.1161	12.3686	10.6334	12.3147	14.6984	13.8721	11.4408	11.3329	15.605	14.2968	12.8441	13.9696	12.9258
783	C15 H21 N P2	277.115	1.203	783	3.84903	4.99704	3.92921	0.459108	0.514616	0.290829	0.247357	0.282937	2.06555	1.96803	0.178767	0.156336	0.154795	0.168673	0.169579	0.226739	0.388963	0.380364	0.459019	0.445832	0.127163	0.221031	0.152003	0.12752	0.189418	0.137394	0.149205	0.144776	0.144168	0.154742	0.141823	0.232215	0.173423	0.261557	0.168317	0.247439	0.14535	0.152629	0.151488	0.171752
784	C11 H24 N3 O P S	277.137	8.008	784	2.66595	2.69205	2.68621	18.3052	20.177	12.9548	9.96523	11.417	1.35631	1.09383	125.875	114.951	128.008	126.905	139.503	13.8677	14.5087	13.749	14.5331	13.5754	58.0609	79.174	81.1666	69.5726	73.8557	60.985	85.3287	72.0988	80.0277	73.3633	90.0345	76.8025	71.5299	78.6049	75.0432	77.4832	73.9711	66.5375	72.1941	75.286
785	C10 H23 N5 O4	277.175	5.712	785	0.223622	0.454765	0.363987	0.786714	0.762019	0.404015	0.425413	0.49871	0.072326	0.122209	3.95992	3.6667	4.02576	3.8309	4.15597	17.0464	17.5989	17.6517	17.3375	16.3839	6.2552	7.56673	8.05777	6.75289	7.55591	6.48201	7.05236	6.8706	6.82422	7.04641	7.25816	7.03743	6.64901	7.99444	7.10022	7.45839	6.57021	6.38435	6.66758	6.95681
786	C11 H27 N5 O3	277.211	7.201	786	23.1725	25.8352	23.1389	6.90711	7.74453	4.1873	3.78065	4.5208	13.1523	10.8339	24.7073	22.2078	23.4484	23.825	24.9801	42.9419	45.267	40.9233	39.0816	41.8666	30.8804	36.5399	41.3287	35.0104	35.5286	19.4477	29.8041	23.1431	28.6285	31.1457	29.5623	29.2227	29.6637	38.4596	31.3118	31.192	27.932	30.0714	29.1317	29.194
787	C8 H10 N2 O9	278.039	0.875	787	6.77424	7.74886	7.39168	9.78574	9.41537	5.4627	4.7533	4.65476	4.53625	4.14032	6.412	5.74934	5.67288	6.295	5.63007	7.70083	7.95981	7.72527	8.27038	7.36888	5.13771	6.58618	6.39031	5.1735	6.21445	4.42844	6.10501	5.17619	5.25075	5.60695	5.6747	5.2551	5.43042	6.73899	5.65491	5.85677	5.4977	4.93977	5.22202	5.48841
788	C14 H14 O6	278.078	3.954	788	35.1246	37.7773	36.7651	25.6488	29.08	17.2929	14.6074	16.3284	17.9527	17.6523	11.6666	10.0106	11.2871	11.2202	12.0989	10.3723	10.7352	10.5373	10.2832	10.6268	8.6243	9.22497	10.2051	8.7794	10.1366	6.44702	8.93384	9.41675	11.7406	9.27874	11.7415	9.95494	9.92081	10.0305	9.60251	10.2616	9.70511	9.45751	9.96176	9.74666
789	C8 H15 N4 O5 P	278.078	4.006	789	35.1246	39.7018	36.7651	25.6488	29.08	17.2929	14.119	16.3284	18.316	17.8648	11.6666	10.2248	12.243	11.2202	12.2387	10.0911	10.692	11.9727	11.05	10.6268	8.06175	9.3808	10.2881	8.32496	9.06199	7.57606	9.82143	9.99707	12.0566	9.39653	11.9136	10.0834	10.5312	10.0305	9.75171	11.0838	11.1573	9.23092	10.6687	10.2356
790	C10 H18 N2 O7	278.112	3.76	790	3.60195	2.5507	2.82781	15.6327	13.0463	9.87789	7.19248	9.15404	2.65776	1.88796	51.5491	50.3663	46.9407	51.3546	50.9913	133.955	132.266	133.962	138.916	128.398	95.1487	91.8081	87.259	84.511	79.9698	59.2923	68.6804	64.9252	67.6476	77.6936	69.1405	68.8246	65.8103	77.4937	75.586	72.4533	68.1111	62.6581	60.4519	68.4835
791	C14 H18 N2 O4	278.126	3.817	791	1.85577	1.7384	1.99197	0.601117	0.70107	0.386942	0.303328	0.365711	1.28088	0.738675	0.366186	0.354633	0.351248	0.374998	0.371931	0.305548	0.293235	0.312797	0.322533	0.291053	0.267301	0.292131	0.308978	0.28112	0.301588	0.268012	0.336559	0.306582	0.332295	0.299396	0.323449	0.32119	0.296556	0.311152	0.303308	0.346051	0.312948	0.298031	0.310633	0.311869
792	C13 H22 N6 O	278.185	4.725	792	12.442	12.2043	12.3265	7.3763	23.386	14.9429	10.1451	13.1133	7.74289	5.91312	77.2387	66.2496	64.705	71.9173	78.2118	59.4625	55.4556	59.7923	44.2484	56.3306	65.8725	65.9341	72.3516	64.7924	69.397	55.2085	67.6079	62.6984	62.0274	65.0989	66.5733	70.4849	66.5965	72.7744	66.2441	76.5761	67.6564	61.0452	62.5649	65.9398
793	C12 H31 N4 O P	278.223	6.655	793	0.775334	0.917514	0.984846	2.80362	3.14225	2.05196	1.59439	1.82882	0.763717	0.444605	22.2206	18.0096	20.171	20.9936	21.2329	4.02163	3.75204	4.13787	3.77583	3.26867	8.1388	10.207	12.7793	10.4399	10.9122	9.74409	14.5047	11.953	13.1037	11.3092	15.1102	11.7475	11.2294	11.9397	11.6513	11.3781	11.1279	10.4006	12.4079	11.972
794	C18 H30 O2	278.224	7.515	794	4.17927	5.01271	4.73667	2.48172	3.49849	2.09179	1.74818	2.44962	2.60883	2.59311	16.4197	15.3405	14.7054	16.1766	16.8191	29.8508	28.6388	30.3421	28.5797	26.8603	21.3596	27.6697	30.6447	21.1736	29.1952	11.9474	18.5966	15.5458	17.4276	21.5067	17.9448	14.7444	16.5363	24.0563	20.5963	16.6858	16.8664	16.4922	15.4165	17.4545
795	C18 H30 O2	278.224	7.826	795	17.729	20.0306	16.5223	8.42409	7.76394	4.17907	3.60451	5.06724	10.3058	8.53188	36.338	83.0798	97.2091	102.687	37.052	144.711	148.034	136.16	126.286	164.395	40.2277	49.8018	55.892	38.4089	156.077	41.7223	60.7295	45.516	67.9663	61.8157	63.3502	48.7159	51.1479	163.241	67.4722	48.4885	46.6207	48.1369	44.5108	61.3881
796	C18 H30 O2	278.224	9.408	796	75.734	23.6644	19.5714	373.064	329.92	202.287	191.905	182.832	49.0708	38.9245	774.337	781.67	696.285	816.301	482.056	1731.71	1951.84	1587.09	1841.91	1845.92	890.675	985.136	673.983	817.796	842.804	719.247	404.188	956.203	1201.81	832.426	1313.34	565.373	1003.86	935.229	867.291	535.838	482.49	1137.04	1234.63	870.64
797	C12 H31 N4 O P	278.224	7.394	797	2.39812	2.98549	2.65508	11.1824	13.342	8.3642	6.1715	6.78575	1.45852	1.15932	70.2557	49.7069	62.9708	55.2917	63.0155	8.03508	7.88331	8.38325	8.12196	7.28681	31.7118	39.1857	42.8329	35.723	38.4094	38.3366	52.7648	46.2533	47.9145	41.4591	51.5312	46.9978	44.2874	37.1497	42.4684	47.5003	37.1136	36.083	38.9833	43.4888
798	C18 H30 O2	278.224	7.648	798	117.427	170.423	155.732	29.7157	73.9304	14.5123	30.3658	19.1808	70.5323	56.9886	134.005	124.814	114.285	138.449	122.624	190.802	155.706	100.741	83.4101	155.734	166.018	162.648	196.035	169.1	170.585	73.2511	51.9064	99.845	111.309	133.411	91.6598	119.191	115.913	187.945	132.058	137.947	102.573	104.152	108.826	112.142
799	C12 H31 N4 O P	278.224	8.5	799	7.0099	7.27777	7.73102	5.15916	5.83204	3.46189	2.72152	3.24385	3.6024	3.22402	11.5441	10.777	10.9954	11.9192	12.9517	15.733	15.3964	15.8845	14.613	14.5843	9.45765	11.0399	11.2329	9.75251	10.078	7.94877	9.14784	8.90911	8.52497	9.56574	8.54189	8.39228	8.10231	10.219	9.35092	9.12837	8.57277	8.20177	7.94276	8.75347
800	C6 H14 N7 O4 P	279.084	0.871	800	4.14318	5.50669	3.65935	6.18982	8.42212	3.33358	2.98073	4.8343	2.47763	2.0889	59.6401	66.3552	37.7901	39.6055	58.722	27.3841	20.6377	25.0128	20.0019	16.9072	27.4046	24.874	29.2575	29.2871	27.6425	15.4958	23.3084	31.0881	24.3721	25.8589	29.7384	15.1397	21.4691	28.9906	25.2805	13.6607	25.5493	24.0453	21.6365	23.2595
801	C11 H21 N O7	279.131	0.933	801	148.798	175.732	151.172	21.6699	21.3428	14.8918	10.7468	13.0652	84.0521	69.5068	15.6262	16.0555	14.438	16.3561	17.887	39.0306	37.5823	38.563	38.7532	33.0345	16.9701	20.8889	20.5867	18.8902	20.4335	20.9388	25.854	23.3803	23.5625	21.2783	25.008	20.4393	20.4887	22.1844	21.4931	21.2307	20.8436	19.9618	20.4371	21.9358
802	C11 H21 N O7	279.131	1.202	802	31.6827	37.0865	33.0347	5.17525	5.43729	3.88149	2.9444	3.01279	18.7307	14.1828	5.69975	4.68832	4.92015	5.2036	5.55759	13.283	12.0782	13.5188	12.5434	11.5613	5.35363	7.37687	6.82401	5.86495	6.62837	6.09328	7.60383	6.84997	7.35442	6.66104	6.8782	6.75923	5.97936	7.43202	6.68994	6.78434	6.42717	6.36471	6.17725	6.7182
803	C12 H34 N5 P	279.255	7.418	803	29.6105	17.2954	21.201	0.433054	0.46901	0.285714	0.226599	0.251364	16.0758	9.10023	1.43409	1.28184	1.33282	1.30158	1.44013	0.295784	0.305167	0.292664	0.289501	0.274196	0.698935	0.932044	0.987194	0.851676	0.89325	0.802993	1.21173	1.02331	1.07284	0.941553	1.23867	1.03278	0.974076	0.983752	0.974629	1.01982	0.92357	0.878293	0.961053	1.00279
804	C6 H13 Cl N8 O S	280.062	0.885	804	102.24	131.416	107.903	84.4663	77.3437	48.8011	37.3839	43.3621	54.8133	50.2152	3.79169	4.46491	2.92244	4.06618	3.45674	21.9523	16.0242	21.6123	21.8181	20.5589	9.78367	10.776	10.6185	10.6641	9.47367	7.12445	8.07559	7.7931	7.75209	9.1179	7.52564	6.44864	7.47134	11.3044	8.85208	8.98106	7.99413	7.69023	8.32774	8.1756
805	C12 H17 N4 P S	280.091	3.634	805	2.12616	2.4472	2.06848	2.05465	2.11541	1.41046	1.26407	1.38213	1.2331	0.903877	8.76911	8.02681	7.22	8.74406	8.40411	4.2359	4.32629	5.15093	5.10638	4.93942	5.77034	7.2534	7.48173	7.11948	6.03217	5.12247	6.37445	5.87366	6.81416	6.42687	5.98828	5.9908	5.99537	6.46774	6.33649	6.11676	5.6806	5.90185	6.23459	6.09458
806	C12 H33 N4 O P	280.239	7.186	806	1.01749	1.26552	1.24583	1.07317	0.997621	0.74455	0.524941	0.520847	0.69471	0.52801	3.5896	3.02226	3.24545	3.27621	3.44692	2.02408	2.13005	2.07011	2.05702	1.82952	1.88983	2.32806	2.45549	2.14098	2.18751	2.01024	2.33996	2.29829	2.18307	2.20371	2.26977	2.07096	2.213	2.32704	2.20842	2.23643	2.17904	2.05068	2.32813	2.20848
807	C18 H32 O2	280.239	7.917	807	1.99039	2.29835	2.00319	2.34694	2.86696	2.2258	1.40192	1.8922	1.23836	1.19419	4.77346	4.64292	4.69664	5.14713	4.91787	14.5164	14.7698	13.561	12.6984	14.0108	9.08952	10.4987	10.5931	10.1277	9.88729	6.55837	10.5139	9.14895	8.32116	9.41541	11.8511	8.69438	7.92994	9.78387	9.4581	9.21575	8.22575	7.77004	8.51094	8.95697
808	C18 H32 O2	280.239	10.15	808	17.9971	21.8865	18.6615	32.2882	37.0193	21.4401	15.6323	18.6315	15.0696	7.82764	73.6915	52.3506	70.0051	75.01	79.772	138.264	162.547	176.801	161.793	136.032	92.2296	106.256	108.871	86.7034	79.0782	63.6257	75.3049	102.266	100.659	90.5549	90.5188	89.5744	94.8393	94.5132	91.071	103.755	76.4737	83.6161	83.808	88.6129
809	C8 H15 N3 O8	281.087	1.29	809	0.114396	0.163738	0.172704	0.130756	0.109618	0.061201	0.050667	0.058326	0.083587	0.056675	0.062223	0.093768	0.064828	0.061479	0.062059	0.798519	0.489952	0.671389	0.854087	1.06342	0.257256	0.394267	0.37959	0.318591	0.172048	0.203754	0.42844	0.177557	0.330904	0.295823	0.35469	0.213387	0.3787	0.373616	0.305616	0.371562	0.296075	0.274797	0.29487	0.307128
810	C7 H16 N5 O5 P	281.089	3.451	810	2.14706	2.13981	2.04789	1.82071	2.15708	1.25319	0.98327	1.09775	1.19015	1.04843	106.244	88.6998	98.9099	101.049	102.767	87.1904	84.5076	94.666	89.1869	82.7822	36.7422	49.0342	54.0353	45.8318	50.7977	55.6276	62.0457	63.7218	60.4841	53.1467	64.6535	55.2626	55.0376	59.3534	54.6982	58.7535	52.8258	51.9312	55.6173	57.3685
811	C14 H21 N O P2	281.11	0.896	811	123.139	142.289	135.662	18.6166	19.6178	12.0017	10.2481	13.8587	72.8679	58.3799	18.0746	15.6506	15.9725	14.2316	13.039	26.3114	24.1555	27.2661	26.8068	20.7385	12.1344	16.2487	16.629	15.1594	16.5117	11.4166	14.0556	15.692	15.8149	14.8514	16.3158	12.8384	11.0995	14.3148	14.5059	15.8439	12.7543	15.1013	12.8402	14.1032
812	C10 H19 N O8	281.111	1.409	812	1.31689	1.97781	1.59112	1.09511	1.2542	0.752442	0.589168	0.722415	0.894718	0.692315	23.4646	21.4503	20.9217	22.3621	22.8616	32.676	31.0258	32.4326	31.5167	27.1147	15.5061	18.0325	20.13	14.763	14.2032	6.84278	7.95602	5.85471	8.40695	12.4106	2.92175	2.4475	1.02378	15.9672	10.4619	1.77831	2.15811	2.65147	2.00348	5.92032
813	C18 H35 N O	281.271	10.11	813	499.483	672.45	575.842	344.212	187.202	178.214	107.743	90.947	316.114	262.887	170.122	146.096	131.005	138.957	205.657	150.285	165.036	153.561	165.213	138.433	184.833	157.869	157.033	120.453	120.816	78.6328	108.422	156.98	108.013	132.561	127.6	138.361	93.5835	137.553	130.194	115.112	145.958	116.639	142.633	123.731
814	C7 H8 O8 P2	281.969	1.415	814	10.2514	10.9602	9.36043	9.53648	12.5918	8.03526	4.88528	8.55193	4.87319	5.04043	29.733	32.4497	31.7464	31.4279	35.4496	46.9309	54.5908	51.1474	46.7956	45.3625	27.2958	31.1195	37.739	26.3718	34.9183	34.1665	34.5252	34.7644	34.6886	32.8432	35.1231	38.1677	36.741	34.9532	33.8155	39.1403	36.2355	34.6302	33.0843	35.2056
815	C8 H16 N2 O3 P2 S	282.037	3.595	815	13.8459	15.8682	16.3565	12.1544	12.2883	7.81689	6.53295	7.5901	7.96504	6.64935	0.808018	0.63069	0.605056	0.769292	0.64517	0.158109	0.081969	0.18241	0.118932	0.116049	0.162618	0.248982	0.319114	0.214328	0.239974	0.277982	0.508785	0.422234	0.413337	0.311928	0.364533	0.311624	0.351917	0.327659	0.319644	0.419718	0.341471	0.258706	0.361812	0.356525
816		282.178	0.801	816	217.759	223.077	235.198	211.731	246.86	156.504	119.989	131.196	126.87	105.664	190.63	185.75	217.754	193.56	165.892	139.174	147.423	98.6114	151.961	153.783	147.777	156.727	131.747	136.248	150.048	96.9871	154.113	144.068	129.094	138.534	150.499	211.71	150.113	148.569	146.16	268.603	157.582	133.678	154.571	156.02
817	C18 H34 O2	282.255	11.071	817	12.217	15.2416	14.1742	13.3854	9.93465	6.20804	5.95548	6.52095	6.34524	6.09251	51.1797	34.7043	34.8154	41.7161	48.2014	57.3815	48.3769	60.5302	42.0742	52.5825	39.9346	39.8529	60.1212	35.4827	30.5618	32.5659	45.4814	40.6381	37.4092	40.2275	38.9469	41.5613	27.492	48.4188	39.9067	40.007	45.5485	35.1181	37.4476	39.3407
818	C12 H2 N3 O4 P	282.977	1.421	818	8.07116	6.39974	8.203	10.2851	11.0457	7.05108	5.7358	6.67659	4.51649	3.76742	34.4629	27.4522	26.9985	34.5097	34.7134	52.5601	58.2225	54.0741	59.1296	48.7942	36.7445	46.2398	48.7645	61.6634	46.5823	61.8963	68.8589	73.5007	72.7254	57.4418	80.4634	76.1146	81.5884	70.9244	63.1077	86.9999	72.9572	77.8315	77.3174	72.9805
819	C16 H15 N P2	283.068	3.467	819	1.13886	1.13501	1.10349	121.83	128.825	64.9746	58.1645	72.1348	0.631288	0.556114	0.249522	0.231364	0.244648	0.2414	0.252632	0.123245	0.104529	0.085834	0.084215	0.079824	0.119381	0.171664	0.155802	0.139183	0.152038	0.176958	0.190866	0.195613	0.188151	0.165517	0.206806	0.201825	0.200086	0.169983	0.173848	0.213393	0.189855	0.175686	0.194868	0.188818
820	C9 H17 N O9	283.091	1.202	820	14.4966	16.1325	14.7985	8.52937	10.3059	5.9041	3.89286	4.91484	9.02083	7.27428	31.8032	27.7593	27.5152	30.9172	30.0051	28.6414	27.6854	28.4585	28.7144	26.4151	16.021	19.6882	20.4467	18.0057	20.5594	18.7209	19.4671	19.3154	19.7117	19.104	19.8775	17.0132	16.8895	20.9604	18.9843	20.6022	18.4431	16.0851	16.1693	18.6674
821	C9 H17 N O9	283.091	0.93	821	29.1411	46.4233	29.1033	21.8624	16.1844	9.18999	8.42155	9.17969	17.7502	13.9444	59.7424	54.1429	54.0493	55.4937	58.0055	64.9505	61.7315	67.2328	62.4024	59.5358	34.7608	36.787	43.0741	40.4951	42.7058	34.1354	38.719	36.8856	37.1689	38.3035	40.6623	31.2876	32.8508	40.4331	37.7335	44.4007	37.9239	32.4019	35.3032	37.015
822	C18 H37 N O	283.286	10.569	822	4.7891	5.26841	5.18675	2.42806	2.42127	1.4395	1.12627	1.19018	3.00065	2.418	2.84805	2.19721	2.61244	2.79511	2.72061	6.73427	6.51511	6.79737	6.01817	6.1933	3.55367	4.19089	4.3975	3.84385	3.78543	2.1462	3.29642	2.83634	3.66905	3.52437	3.09287	3.3616	3.43193	3.99974	3.50928	3.57052	2.94527	2.96697	3.30989	3.26146
823	C18 H37 N O	283.286	12.593	823	1.45499	12.9674	23.0846	1.60679	1.61614	4.04708	0.538872	2.38997	1.91166	0.994855	23.3593	2.65271	2.52112	2.75815	2.42674	2.54767	1.94241	1.56082	1.69854	1.39611	1.77655	2.5333	2.09977	1.86568	0.86308	0.482032	2.6605	1.10468	5.92821	2.14598	0.220248	1.1046	3.07305	1.35964	1.94409	1.04704	1.53582	2.06196	1.36093	1.8592
824	C18 H37 N O	283.286	12.788	824	2.27204	14.9712	26.3224	1.47249	2.15522	1.76261	1.03154	0.727728	1.36184	1.24375	27.1513	3.29158	3.01082	3.45887	2.79255	4.91729	3.30007	2.24503	2.18416	1.61594	3.00584	2.60467	2.23874	2.23287	1.27956	1.13016	2.49492	1.31203	4.54207	2.31565	0.601166	1.45373	3.05179	1.94869	2.15799	1.71813	2.20578	2.28564	1.81199	2.07355
827	C10 H13 N4 O4 P	284.067	4.063	827	1.89247	1.99059	2.29133	2.78611	2.54407	1.76604	0.905758	0.903921	1.33381	0.81996	3.10726	3.62134	2.94911	3.56199	3.39716	2.41859	1.70639	2.228	2.03578	2.09846	1.19102	2.31802	2.60115	2.46551	2.17072	2.36058	3.22419	2.73917	2.76279	2.42591	2.99156	2.1247	1.99746	1.73701	2.36499	2.40648	2.05283	2.33173	2.12293	2.40302
828	C9 H20 N2 O8	284.123	4.028	828	8.59074	11.2442	10.3663	0.607278	0.812364	0.542393	0.300829	0.591944	5.72113	5.12753	2.76669	2.60176	2.67899	2.47359	3.10346	0.821462	0.901549	0.685186	0.654985	0.533486	0.974878	0.893889	1.58192	0.79163	1.13684	0.988718	1.31821	1.29155	0.94306	1.1023	1.43863	1.38415	1.08215	1.20546	1.15238	1.42	0.917875	1.25538	0.977857	1.17698
829	C6 H11 N3 O10	285.045	0.91	829	29.882	34.8328	41.5318	28.6217	31.7948	17.1601	16.6652	19.0648	22.4146	16.0244	18.1303	15.8291	13.9544	14.8797	17.0569	2.21747	1.13557	1.73096	0.909343	1.42802	9.40897	7.89629	8.87283	9.57252	7.99048	8.99333	10.2688	11.1192	11.1653	9.47641	11.0917	9.52076	9.91634	6.79396	9.43478	9.84983	10.0603	10.6562	9.45486	9.84299
830	C16 H17 N P2	285.084	0.908	830	33.4042	44.6895	40.4415	31.0206	37.1389	20.1432	16.9149	21.1064	21.8099	17.207	3.51443	3.11928	3.1467	4.0729	4.03577	9.04441	8.35188	8.68441	8.52772	8.56782	2.4967	2.49102	3.45819	3.57958	3.35419	2.11412	3.99626	3.19698	2.61416	3.03347	3.3689	2.69178	2.78367	3.52436	3.05024	3.90165	3.45753	2.65124	3.25827	3.11733
831		285.143	0.92	831	1.02709	1.08794	1.07871	1.07573	1.15521	0.703119	0.571223	0.712164	0.639131	0.478757	2.33511	1.83035	0.873139	1.5522	1.6644	9.64905	8.8703	9.62794	8.4196	8.25808	3.24718	3.51274	4.10563	3.76871	4.06528	1.78681	2.75	3.36073	2.88252	3.27551	2.34521	2.54054	2.79536	3.92071	3.16835	3.47868	2.83982	3.10831	2.97652	2.94494
833	C15 H10 O6	286.047	3.859	833	268.563	239.985	329.297	175.575	205.7	132.108	109.105	142.304	111.033	100.209	84.0951	73.0053	114.226	86.644	94.8082	54.5586	56.0708	56.7921	57.1156	52.0859	61.5372	74.83	62.2945	55.9519	80.8221	62.7814	83.3752	69.5833	107.855	73.2257	104.531	96.8024	92.3089	56.1557	77.2896	72.8774	96.3951	64.2746	71.157	80.6152
834	C15 H10 O6	286.047	4.01	834	74.7684	89.676	81.9282	43.9029	50.9946	49.7878	15.748	26.3548	46.6462	33.9856	17.6304	12.221	14.1273	13.1566	21.2994	7.80885	8.96095	9.18711	6.96814	7.18372	10.2831	8.55548	8.94356	6.45234	7.75828	6.73128	16.3268	10.3296	12.7285	9.78988	12.0539	11.5126	7.62855	8.2806	9.81245	8.65864	13.335	17.1471	16.2664	11.4715
835	C9 H11 N4 O5 P	286.047	4.722	835	7.36955	8.55877	8.23025	24.1739	26.7592	16.1799	12.6671	15.9824	4.50595	3.55976	174.136	150.352	155.344	169.315	174.648	118.525	111.847	115.274	110.136	106.774	96.7297	116.449	128.865	111.394	115.948	118.753	126.743	132.07	127.648	119.4	133.513	142.817	128.127	126.654	123.222	141.437	134.139	130.025	132.101	129.761
836	C15 H10 O6	286.047	4.363	836	15.1537	16.9438	16.2851	7.64889	8.61503	5.64648	3.55259	4.83174	8.80715	6.98324	32.9368	26.3964	27.4199	29.639	32.0208	22.0948	20.513	20.7103	19.446	19.3176	20.761	25.584	29.7731	23.5808	26.1638	24.6669	28.1312	30.4407	32.6804	26.8646	28.4849	26.5979	22.7112	29.3973	26.8455	29.2642	27.6045	25.1353	26.5569	27.5272
837	C15 H10 O6	286.047	3.927	837	508.444	726.174	359.55	241.174	279.229	121.776	62.2283	142.463	192.916	225.102	71.252	52.5628	50.6515	57.1942	88.4275	27.1399	22.8962	33.3386	34.0879	23.1677	25.4987	39.622	49.9309	38.0067	45.3768	37.8864	71.2458	61.0892	67.3155	48.4413	55.1069	60.0893	64.8944	58.5798	51.6489	61.5163	55.6724	59.8934	64.3518	58.4094
838	C9 H11 N4 O5 P	286.047	3.795	838	957.043	1214.93	1109.8	639.973	1009.34	625.687	485.015	596.192	655.852	551.159	295.11	253.658	268.84	283.585	279.112	220.194	207.295	234.934	225.82	210.35	196.042	176.613	186.895	155.089	228.297	196.158	228.921	230.445	250.763	205.469	283.526	212.831	215.173	199.757	211.856	219.737	207.005	211.429	214.331	220.529
840	C12 H2 N10	286.047	0.942	840	23.1881	28.2751	36.3023	16.729	18.6592	10.5295	9.16632	11.7952	19.5161	10.562	1.43815	1.38223	1.18448	1.22932	0.852967	0.871301	0.832812	0.901762	0.852435	0.803622	0.620279	0.664383	0.723813	0.794908	0.687249	0.447963	0.710482	0.855388	1.26142	0.751765	0.95754	0.621699	0.706386	0.708652	0.750852	0.703318	1.21883	0.970084	0.662322	0.80905
841		286.062	0.917	841	35.003	30.0966	41.032	32.3842	29.8245	18.8581	14.3721	17.9701	23.0568	20.8016	4.884	5.49889	5.10561	4.74812	4.76	6.71164	7.08017	6.39716	6.39924	6.83868	5.04767	4.77735	5.29117	4.57994	4.82314	3.9887	4.30579	4.57403	6.19024	4.842	5.10182	4.42621	3.61747	5.89253	4.81843	4.00723	4.30677	4.02827	4.18304	4.59161
842	C14 H6 N8	286.071	0.903	842	9.05537	10.1481	9.47658	9.18863	7.47055	6.27794	4.36696	5.30513	6.26902	5.39972	11.2897	9.63804	9.70788	9.24894	10.5693	8.08644	7.43446	8.78111	7.61473	7.89589	8.61381	8.91292	9.50886	8.7932	8.40177	6.202	9.41334	8.24901	11.0143	8.78992	9.76534	9.3369	9.52602	9.02735	8.9682	10.396	9.5848	8.91373	8.19364	9.09861
844	C13 H18 O7	286.106	4.129	844	10.6485	12.6706	11.3181	7.84248	9.34383	5.54881	4.61244	5.41933	6.02136	5.29332	7.96465	6.54977	7.22344	7.31883	7.66033	5.7216	5.82279	6.00661	5.83474	5.21426	4.65973	5.94685	6.6244	5.70734	6.25184	5.71577	6.89621	6.79882	6.42404	6.11389	6.99829	7.07224	6.39925	6.75461	6.31166	6.9579	6.51877	6.45805	6.90762	6.59479
845	C11 H19 N4 O3 P	286.119	3.964	845	17.4835	21.6133	16.8711	13.5968	16.4555	9.35136	7.67351	9.02546	10.7171	8.29513	8.88558	7.65222	8.39589	8.10009	8.95297	9.03412	8.36134	8.32746	9.36518	8.09487	7.35034	7.53931	8.38389	6.82208	7.7187	6.36244	7.93514	8.51401	7.65338	7.58659	9.26775	8.60076	7.75833	8.88306	7.88398	8.39058	7.91756	7.53866	7.08197	7.9553
846	C11 H19 N4 O3 P	286.12	4.262	846	5.91891	6.39722	5.74917	3.75594	4.82921	2.74428	2.15878	2.50726	3.79374	3.03368	17.1142	15.4208	14.7921	15.7794	16.5276	10.7476	9.99806	10.0152	10.18	9.73946	11.9194	12.2123	13.5913	11.1308	13.981	11.2528	12.9114	13.051	14.0171	12.6741	14.1154	12.6041	12.4617	13.9605	12.8488	13.2581	12.574	12.0535	11.494	12.8055
847	C16 H30 O4	286.213	7.023	847	0.392446	0.454905	0.378173	0.42031	0.378292	0.238507	0.152656	0.186596	0.233251	0.183614	0.532909	0.540327	0.482249	0.514168	0.600654	5.38638	5.08212	4.80538	4.50245	4.90693	2.45922	2.71181	2.51735	2.13648	2.43332	1.58208	1.80793	1.71759	1.72349	2.12103	1.90839	1.7437	1.71077	2.73445	2.0934	1.95862	1.56445	1.63715	1.56989	1.84807
848	C9 H10 Cl N5 O4	287.042	3.883	848	0.986306	1.08339	1.08933	5.54073	4.23115	2.61144	1.86766	2.22808	0.604977	0.479961	9.0121	9.7999	9.80948	8.37926	9.46027	7.26054	7.56247	6.96966	8.29671	6.93967	4.10025	4.5823	5.69134	5.74363	5.0944	4.40574	6.02762	5.37887	6.87246	5.32184	6.023	5.66933	7.18553	7.26092	5.66837	6.38333	5.5306	4.59313	5.70353	5.85888
849	C10 H6 Cl N9	287.042	3.753	849	5.95052	4.33526	6.60805	12.6837	12.5078	6.48849	5.4727	4.36321	1.9865	2.10384	3.32288	4.73687	4.58311	3.6622	3.44387	1.82224	2.31817	1.71516	2.37092	2.26113	3.43882	3.90375	4.20215	4.02633	4.58982	2.76748	4.41821	5.11293	5.90263	4.26246	5.90027	5.49171	7.02297	3.85934	4.63563	6.7851	5.93227	6.52782	4.99626	5.25822
850	C8 H9 N5 O7	287.05	3.926	850	55.7014	55.7257	59.2609	21.7326	25.5222	17.3622	14.8116	17.6883	37.304	34.615	9.36508	7.25382	8.3791	9.99629	8.8327	4.67129	5.4237	4.53115	5.50231	4.30307	4.77366	5.77701	7.28306	6.30756	6.89759	7.37943	8.6473	9.49255	9.41526	7.33038	10.7604	9.84995	7.81715	7.40333	7.79533	8.2366	8.58741	9.61154	8.2234	8.61072
851		288.062	3.717	851	3785.92	3984.91	3919.8	3285.15	3696.39	2105.53	1693.13	2011.76	1122.82	1714.12	229.327	196.548	221.136	225.482	228.866	63.8802	68.8105	74.1067	67.2502	67.4736	226.52	261.003	291.076	251.068	258.399	284.548	312.379	301.247	325.671	279.101	307.673	318.745	298.163	273.649	284.946	322.795	298.384	282.887	301.898	299.435
852	C15 H12 O6	288.062	3.845	852	341.872	386.041	362.171	324.618	396.75	255.228	174.015	220.817	218.959	178.6	44.4971	39.0708	73.9163	55.6784	48.2566	8.54673	9.30965	10.5247	8.57884	7.87322	27.3498	39.8386	37.2853	33.306	35.0449	24.5262	32.0857	28.2732	29.8084	31.9464	30.7711	32.4126	29.0259	42.112	32.4133	30.4202	29.0131	26.9785	30.2386	30.7161
853	C15 H12 O6	288.062	3.406	853	970.936	1124.15	1064.57	848.657	542.295	584.882	490.867	322.321	590.833	476.029	155.755	136.368	137.507	139.938	109.1	8.51428	9.36969	10.2027	7.98523	7.79899	53.4091	70.4958	75.2793	64.2777	70.4216	87.1472	102.666	96.4586	99.3483	79.9449	110.658	20.5439	98.9285	78.4648	79.146	12.3429	96.6991	87.9268	98.6473	82.0659
854	C15 H18 N2 P2	288.095	0.891	854	7.61605	8.37053	7.26175	10.5521	11.4252	8.40348	5.94238	7.48861	3.94671	3.37061	5.37277	5.70406	4.81702	6.55938	6.37784	9.55288	9.02769	10.2293	9.62691	8.64313	7.45036	5.71314	8.09912	6.46951	7.56159	5.21	8.03477	8.14841	7.9902	7.18634	6.24359	7.87345	7.87577	6.99033	7.20333	8.57812	8.22356	7.95197	7.77243	7.52016
857	C8 H20 N2 O9	288.118	1.712	857	90.631	87.6248	107.496	32.7965	43.6432	29.7616	16.5898	26.8821	50.6529	56.1186	3.93952	3.39651	3.91508	4.52247	3.82171	14.277	11.6018	13.9647	8.24933	11.0954	2.50167	3.29141	3.2193	4.90613	4.98531	1.44042	1.41851	2.4513	1.97481	2.90987	2.17991	1.63015	2.36293	1.62356	2.63538	2.13418	1.9721	1.39404	2.10431	2.01653
858	C15 H25 Cl O S	288.131	0.93	858	11.7614	11.3213	11.4921	9.06379	11.4436	6.45338	5.66688	5.85328	7.45672	5.21549	2.06124	1.9518	1.79392	1.97268	1.89723	2.68462	2.23496	2.59936	2.11926	2.36371	1.72563	1.92474	1.82207	1.62197	1.77857	1.54529	2.02893	1.80682	2.01482	1.80765	2.00105	1.74468	1.93619	1.76515	1.82311	1.92889	1.95095	1.81009	2.06646	1.87358
859	C18 H24 O3	288.171	5.858	859	19.5303	22.8241	19.6248	1.57891	2.27705	1.17597	0.999889	1.2602	11.5044	9.74047	12.959	10.8995	11.2297	12.8856	15.8786	14.9084	13.5693	16.4948	16.9502	11.9773	16.0181	16.6117	17.0999	16.6144	16.7345	6.97104	8.32393	7.71478	8.09447	12.687	7.6451	9.28847	9.36739	17.2265	12.1712	9.90154	9.25624	9.74211	8.6881	9.79127
860	C12 H25 N4 O2 P	288.171	6.462	860	2.13654	2.48062	2.23144	0.536526	0.476283	0.333951	0.30725	0.270609	1.32394	1.03209	8.42025	7.71946	7.51908	7.76654	8.28061	9.07341	8.99963	9.39836	9.04535	8.33693	8.36665	10.1988	11.8568	9.84109	10.5074	4.09676	4.74487	4.41585	4.62857	7.62854	4.6037	4.81974	4.70229	11.1283	7.25281	5.0325	4.42244	4.46382	4.73251	5.47662
861	C6 H15 N3 O8 S	289.058	3.879	861	1.94538	2.1357	2.14858	69.0712	42.5576	27.7977	20.8525	27.5378	1.57306	0.94667	93.4607	80.6551	84.8157	85.4404	89.7403	71.3054	73.5143	71.0561	77.3445	69.2684	37.8267	47.5793	50.2857	39.8176	44.8613	44.6736	55.0632	50.9074	51.7434	46.9731	55.2747	58.9441	57.8742	48.8269	49.3322	62.5446	51.8645	52.8284	52.711	52.8258
862	C14 H11 N O6	289.058	3.964	862	0.479389	0.512003	0.494601	99.7595	105.021	59.0677	53.9519	64.3233	0.284401	0.227479	1.75766	1.77629	1.88963	1.99222	1.89787	1.85918	1.59238	1.75302	2.04096	1.69722	1.00242	0.889066	1.40556	1.15069	0.858667	0.731002	1.33226	1.60732	1.13671	1.12374	1.40718	1.56993	1.23952	1.23727	1.19224	1.17371	1.18829	1.33367	1.35362	1.25903
863		289.066	3.616	863	15.4346	16.5799	15.2446	12.5284	18.5527	11.0884	8.37849	9.52468	11.3261	7.91382	2.81611	2.15395	2.41179	2.09045	2.54412	2.06419	1.31251	1.93628	1.61453	1.4438	1.82237	1.41278	2.43995	2.26531	2.37262	1.24943	2.43009	1.9249	1.74422	1.96241	1.50816	2.1534	1.79757	1.67667	1.91142	1.16822	2.22304	2.12044	1.6422	1.8223
864	C15 H15 N O5	289.094	3.982	864	9.35382	14.9968	12.5729	6.00321	7.69864	4.78106	3.5422	4.34823	5.81846	5.86946	24.1781	22.9726	22.4387	24.3694	23.4924	38.3564	37.812	37.9833	36.978	33.5911	27.7969	29.5488	31.5616	27.8961	29.4623	24.1579	33.7885	29.9363	31.9688	29.5686	33.9182	25.9448	24.7796	31.2355	29.3974	30.097	26.8638	27.2427	27.9105	29.0578
866		289.839	0.845	866	26.6545	33.0223	40.7005	43.7444	47.6891	33.6051	25.9666	23.5488	19.9801	14.3837	38.9533	33.8841	46.5607	49.4076	41.6448	24.5409	30.6897	26.6938	34.5653	36.0551	17.8463	34.9588	32.9798	25.7617	33.9034	28.797	45.9186	35.2732	39.1151	32.7282	40.544	61.6671	46.7404	34.0938	36.452	75.785	48.1635	39.4723	46.5914	43.6673
867	C11 H7 N4 O4 P	290.02	3.893	867	46.9432	48.0093	49.3377	47.2665	51.978	33.5575	24.8456	31.3105	27.0658	18.4649	7.4917	7.22144	6.69983	8.23611	7.23913	1.9522	2.2494	2.53824	2.39313	2.00031	7.73874	7.91932	9.93074	9.06189	8.67379	7.56384	10.3471	9.37128	10.2753	8.9869	9.19074	9.49576	8.26041	9.08865	8.99318	10.0303	9.93408	9.16427	8.83382	9.25255
868	C12 H16 Cl2 N2 O2	290.06	0.895	868	5.20556	6.58921	6.14174	5.5573	6.17726	3.36142	2.70301	3.98745	4.1798	3.91818	10.8481	10.9436	6.23285	8.89701	10.8358	28.2525	24.5894	30.1733	25.8443	24.388	18.585	15.7571	18.163	17.6466	16.8872	14.6693	15.2153	15.3663	16.1253	16.4906	15.5793	12.622	14.8071	17.5704	16.106	14.3939	16.4947	13.7413	12.8309	15.1437
869	C15 H14 O6	290.078	3.717	869	2518.15	2747.08	2638.43	2773.95	2954.4	1603.48	1201.85	1515.87	1421.85	1033.63	587.165	527.433	527.554	552.393	548.198	38.7106	37.5894	39.0721	34.6211	31.3909	244.32	297.531	285.993	272.887	296.981	259.868	396.69	382.399	406.665	315.926	92.9127	406.67	386.72	317.177	311.624	416.314	399.383	378.91	394.066	347.523
870	C15 H14 O6	290.078	3.573	870	400.424	436.543	429.152	410.442	431.731	261.097	194.403	242.058	274.708	195.174	151.81	137.334	140.748	152.87	153.247	12.5199	11.85	12.7746	12.056	10.4587	48.352	60.157	59.05	54.0255	57.8079	60.3382	70.1026	68.6201	66.1968	60.5167	74.0753	66.9327	62.4846	59.4951	62.011	71.2763	68.3501	57.2566	63.7187	65.0982
871	C23 H14	290.11	0.934	871	11.6447	18.1543	13.2556	18.2924	14.7578	9.9409	8.43786	9.12018	8.98348	7.66117	10.237	10.4073	9.4374	10.9368	12.5551	16.2549	16.2076	19.1354	21.2737	16.2972	10.6165	10.8602	12.5571	10.8763	11.7567	10.5423	11.1834	11.6107	11.9833	11.3318	11.4138	11.3522	11.9432	12.88	11.4934	12.1436	10.779	11.9032	10.4073	11.4977
873	C12 H27 N4 O2 P	290.187	6.512	873	2.22181	2.33752	2.42862	0.446239	0.761924	0.557588	0.497212	0.592692	1.34496	1.08086	6.24183	5.33709	6.49082	6.15418	6.34897	5.81909	5.20438	4.97955	4.42469	4.55316	4.45604	5.52331	6.74157	4.99483	6.00118	3.28133	3.9826	3.71147	3.66389	4.70625	3.91893	3.70328	3.38541	5.72273	4.55663	3.92018	2.98771	3.44761	3.2894	3.87696
874	C12 H27 N4 O2 P	290.187	6.667	874	4.43793	5.52336	5.08531	1.46388	1.48763	0.992662	0.602541	0.903656	2.99616	2.2925	14.0119	9.59174	13.9635	13.839	14.3362	4.88326	5.28681	4.51937	4.68469	4.75482	7.85298	9.75597	12.2835	9.52658	13.6482	5.21742	5.9255	6.26823	5.64227	8.45786	5.67361	5.8922	5.46537	10.2774	7.99194	6.16129	5.42907	5.37768	5.20833	6.3563
875	C12 H27 N4 O2 P	290.187	5.786	875	21.8219	25.4448	26.9028	5.98504	7.18591	3.48381	3.015	4.09324	13.7867	12.4469	74.0836	73.8696	63.5347	61.1132	63.1713	71.2069	63.5979	82.8265	66.2049	52.2198	64.6467	74.1163	107.161	76.2613	67.1317	22.2227	29.8313	32.9289	23.258	55.2843	28.5222	30.4225	25.7544	98.264	52.5575	27.6923	28.5335	28.5649	27.1871	36.5017
876	C18 H26 O3	290.187	5.466	876	19.7993	22.8351	21.2263	1.93759	2.61507	1.60981	1.42953	1.61203	14.2399	8.84638	13.2806	11.8889	10.9444	10.3257	14.0522	21.537	27.39	19.7464	23.2068	22.6694	17.8612	26.3592	25.0837	22.4646	28.5177	16.5497	19.0377	19.4246	21.1746	21.8303	20.6964	22.183	23.145	26.7134	22.2172	23.9473	21.5585	21.1481	19.8396	21.3904
877	C12 H27 N4 O2 P	290.187	5.561	877	14.4155	23.0163	14.3552	0.385442	1.4143	0.870352	0.510963	0.772066	9.2389	7.30998	6.07536	6.5999	8.8524	11.2287	7.11173	7.49562	7.36193	8.20923	8.17649	7.8643	7.76447	10.5353	11.4714	9.54652	11.099	2.84455	4.14543	3.15944	3.36493	7.10346	3.55384	4.89642	3.98221	11.6294	6.7926	5.06707	4.63008	4.44085	4.23328	4.98882
878	C18 H26 O3	290.187	8.605	878	1.25105	1.62532	1.67095	1.4071	1.0498	0.783221	0.60855	0.800378	0.873601	0.679212	0.813593	2.37103	1.65966	4.44557	2.4302	3.96378	3.69016	3.64414	3.23413	2.80267	2.51005	2.69254	3.2712	3.33104	2.70852	2.3336	3.19825	7.30907	3.42882	3.42034	5.55037	3.10727	3.66268	2.79354	3.52266	2.97421	2.70073	2.65614	2.05722	3.47964
879	C12 H27 N4 O2 P	290.187	8.545	879	1.25136	1.35101	1.42472	0.30849	0.726612	0.287476	0.322449	0.234204	0.808148	0.461743	3.23792	2.30061	2.74199	2.11802	2.31425	4.2996	4.45942	4.43743	4.02461	3.55942	1.74995	2.7107	2.48082	2.21442	2.49976	1.72991	2.04597	2.23561	1.91955	2.1763	2.03773	2.663	1.78214	2.68016	2.209	2.43541	1.9369	2.07669	2.62064	2.18207
880	C19 H30 O2	290.223	8.459	880	4.28321	5.46823	4.35525	6.47272	11.0245	4.98521	4.56406	4.28323	2.61122	2.53191	529.478	484.418	358.157	525.144	552.739	17.734	40.1966	41.4152	5.87662	14.2336	150.102	64.6013	83.0733	85.4589	209.378	181.015	179.086	302.008	250.389	167.235	196.667	267.926	176.912	85.3791	171.374	151.398	164.01	213.998	233	195.743
881	C19 H30 O2	290.223	8.49	881	15.2853	13.3408	14.0305	10.6174	13.5147	7.01854	6.01274	7.11712	7.85394	6.40481	569.167	484.418	670.751	525.144	552.739	37.63	41.5371	41.5736	36.7267	28.6841	150.102	64.6013	83.0733	85.4589	338.224	243.552	116.085	302.008	250.389	181.499	196.667	264.641	234.518	224.47	195.378	183.301	213.738	213.998	233	218.089
882	C8 H23 Cl N3 O2 P S	291.094	0.895	882	255.293	299.655	280.113	63.2998	56.7477	38.2218	28.1222	34.2856	160.408	128.703	8.21614	8.23929	7.3031	8.80307	8.27832	12.0674	11.9	12.7284	11.555	11.4086	7.25222	8.08888	8.08887	7.23971	8.18209	5.897	8.64361	8.5418	7.48388	7.71312	8.17245	7.19557	7.02245	8.92423	7.74613	7.88764	7.14417	7.42126	7.45861	7.66085
883	C19 H21 N3	291.172	4.939	883	0.0939398	0.110113	0.117373	0.47277	0.10662	0.076325	0.262988	0.170107	0.08576	0.071947	0.091595	0.099928	0.084671	0.095744	0.096049	0.6675	0.077593	0.094839	1.54388	0.245069	24.4353	12.8805	0.796166	0.342765	0.073776	0.055261	0.107367	0.089536	0.071668	4.31692	0.096121	0.07787	0.070991	0.075297	3.10639	0.084548	0.07643	0.075805	0.07137	0.598255
884		291.19	0.884	884	0.567092	0.583644	0.53064	7.19056	4.30818	4.095	3.65333	3.18798	0.295931	0.262357	0.797961	0.263606	0.295762	0.693688	0.591948	0.214869	0.197824	0.206327	0.208796	0.192457	0.145966	0.200826	0.158694	0.229791	0.145071	0.119968	0.151097	0.138128	0.141016	0.158951	0.150234	0.136639	0.130943	0.176486	0.155986	0.163672	0.15604	0.138339	0.134891	0.146599
885	C11 H25 N5 O4	291.19	0.828	885	0.326175	0.214248	0.289247	5.28728	6.35351	3.60953	2.50819	3.80751	0.257954	0.177602	0.064326	0.083485	0.064362	0.072467	0.099891	0.047491	0.052984	0.045484	0.053259	0.041203	0.045007	0.105754	0.037561	0.030155	0.031264	0.023863	0.042633	0.033861	0.032789	0.042543	0.028013	0.029511	0.034149	0.06767	0.04177	0.051866	0.05546	0.033118	0.024487	0.038695
886	C10 H8 N6 O5	292.055	0.875	886	67.8351	53.8087	61.8561	24.1401	29.9132	17.4912	14.4837	15.2039	32.4019	31.2804	40.7456	39.3481	41.526	37.8958	35.2878	141.774	139.478	138.597	137.258	115.128	35.1916	38.4914	45.3459	41.1057	39.4932	23.4252	24.2466	24.3368	23.9722	32.8454	24.8837	22.8309	20.5032	43.7811	31.4609	23.7766	22.2951	23.1457	18.8914	25.7425
887	C10 H16 N2 O8	292.091	3.787	887	9.54682	5.3938	9.00286	7.44723	8.17613	5.02533	4.02442	4.29828	6.24517	2.13145	14.0823	12.0565	12.5781	15.5502	13.8496	13.4634	13.5105	13.4587	14.3306	12.9801	15.7491	18.3732	18.9895	17.5015	19.0475	16.7375	22.1243	20.4948	23.3364	19.1504	22.9997	25.8619	27.3482	20.93	20.6174	29.1455	26.3932	24.4748	25.7155	23.2378
888	C10 H22 N4 P2 S	292.105	3.638	888	0.971044	1.59346	1.34686	275.971	289.462	163.174	141.443	161.547	0.802913	0.588545	1.33038	1.096	1.14071	1.20406	1.28322	1.16051	1.13545	1.06254	1.26246	1.12422	0.952062	1.16404	1.22254	1.09259	1.16259	0.823091	1.19532	0.951977	1.31587	1.09779	1.19982	0.958933	1.14478	0.925332	1.08619	0.83795	1.35809	1.09996	1.14869	1.0817
889	C15 H22 N2 P2	292.126	0.936	889	1.35904	1.43955	1.42733	21.909	19.2403	12.718	10.5539	13.8679	0.86589	0.651208	15.8116	16.3118	15.5386	17.4336	17.6071	16.5813	17.0449	18.6676	17.7514	16.6255	17.3769	16.5263	18.8405	16.8704	17.5007	16.4858	20.6789	19.0017	23.1946	18.4973	19.784	18.8569	20.2015	19.0864	18.7787	21.3076	23.5095	21.6669	18.6169	19.9762
890	C12 H24 N2 O6	292.162	0.931	890	20.4109	19.971	23.8362	1.44863	1.64757	0.942705	0.765866	0.954833	15.3537	12.1203	3.23474	2.66636	3.31168	3.33884	3.35508	13.5782	13.8295	15.373	14.3684	14.3259	3.85463	5.47106	5.42384	4.58471	4.73259	4.30598	6.07874	5.75267	5.30136	5.05617	5.96495	4.57845	4.10085	5.9543	5.08288	6.04283	5.15159	4.32083	4.81065	5.17873
891	C12 H24 N2 O6	292.162	1.202	891	4.44267	4.72837	4.27909	0.737113	0.559348	0.316109	0.292273	0.308185	3.10262	2.26426	0.988821	0.849628	0.941276	0.94338	1.00264	3.57147	3.51957	3.64575	3.82519	3.41914	1.07665	1.39899	1.4449	1.29172	1.1763	1.20353	1.51191	1.31917	1.3431	1.30736	1.39627	1.07185	0.946077	1.54676	1.28818	1.25368	1.11308	1.05199	1.1516	1.25032
892	C13 H20 N6 O2	292.164	4.363	892	1.48935	2.01369	1.7871	2.10124	2.43442	1.38646	1.27123	1.16568	1.06065	0.697002	11.2677	33.2625	11.1137	12.4332	5.645	15.2687	14.7941	11.6165	17.6505	18.3674	21.6591	31.1053	25.6105	21.0509	25.9666	15.9367	26.5488	20.6815	42.467	25.6696	15.5281	21.7144	33.6007	24.5925	25.1523	12.4904	42.6557	16.182	33.552	25.4837
893	C13 H20 N6 O2	292.164	4.318	893	1.84913	2.74057	2.05875	0.678411	0.873873	2.19776	1.74492	1.32188	1.26096	0.70936	65.2822	58.1338	50.8935	52.3707	59.3489	15.6693	16.6385	16.0512	17.8883	14.9328	21.6591	31.1053	25.6105	21.0509	25.9666	15.9367	26.5488	20.6815	7.79789	21.8175	15.5281	21.7144	33.6007	24.5925	22.4007	12.4904	11.2285	16.182	33.552	20.2908
894	C18 H28 O3	292.202	7.145	894	5.70854	6.09822	5.78247	1.81384	2.24078	1.48286	1.01687	1.23295	3.72785	2.81069	15.9072	14.607	11.49	15.0933	16.4888	6.05404	5.76697	5.79019	5.76508	5.52956	11.0833	14.041	15.6252	12.8759	13.9247	4.90089	5.68579	5.33488	5.60583	9.8975	5.32385	5.59605	5.34805	14.6635	9.27904	5.92681	5.70809	5.3541	5.09151	6.69399
895	C12 H29 N4 O2 P	292.202	7.24	895	1.87657	3.13234	3.08588	0.874703	1.01516	0.942471	0.634483	0.673761	1.54796	1.25227	14.1384	8.03022	7.9836	8.61541	19.0189	7.46183	8.30955	7.04276	7.31122	5.83951	5.99716	5.65381	7.16222	6.27365	12.7031	2.49034	3.04768	3.41924	3.97657	5.63597	3.06283	6.25371	3.22978	11.4039	5.73643	1.80672	9.02293	3.53783	3.61186	4.73113
896	C18 H28 O3	292.202	7.295	896	4.09767	0.200735	3.95883	4.2319	2.18087	1.2117	1.03645	0.897538	0.27741	0.23033	100.073	59.8129	71.3085	59.8292	77.4566	152.144	87.0539	176.535	153.632	69.2497	68.1372	82.8387	95.8101	90.3302	74.1212	74.4145	78.1254	77.0308	76.641	79.7166	80.3519	78.9173	73.0017	121.65	82.2204	83.8893	82.986	84.7786	91.4891	83.2294
897	C18 H28 O3	292.203	7.335	897	37.6834	46.1904	43.4597	53.9674	64.0814	39.4415	28.761	32.5063	26.0541	20.9802	376.2	232.745	295.908	307.874	323.977	652.587	564.056	682.972	626.28	708.641	321.433	339.81	433.072	422.325	339.881	210.113	322.61	374.116	308.558	341.324	277.611	375.959	310.379	454.798	345.142	274.995	343.368	313.551	409.365	332.992
898	C18 H28 O3	292.203	6.084	898	1.18608	1.20905	0.967809	0.983023	1.20263	0.674326	0.570421	0.748769	0.664738	0.557265	0.877444	1.09196	0.640568	0.936104	0.738029	1.82871	1.93983	1.72156	1.45868	1.77693	1.42489	1.30978	1.59248	1.08551	1.67334	0.905573	1.07996	1.10597	1.01833	1.24398	1.0102	1.05705	1.06865	1.68728	1.23307	1.33643	1.2366	1.36737	1.08463	1.17394
899	C18 H28 O3	292.203	5.95	899	1.14637	1.33412	1.15954	0.844546	0.825612	0.536025	0.394988	0.430442	0.682002	0.451756	3.22944	3.12349	2.91563	0.301257	2.98601	2.42623	2.67039	1.99369	1.3728	1.97038	1.32652	0.800622	1.24364	1.54791	0.901998	1.53361	2.399	2.30487	0.41384	1.38578	0.350098	2.494	2.55386	0.908606	1.44031	0.80181	0.769129	0.63248	0.39274	1.31287
900	C18 H28 O3	292.203	7.469	900	17.8338	20.6562	21.5609	18.9268	17.7246	12.7935	9.52515	12.1589	10.5925	9.34093	50.9781	42.2382	36.5848	52.2222	47.2684	80.2641	83.7172	82.7378	77.3411	74.3572	41.6413	77.6631	62.5288	56.2888	44.3255	44.1259	68.5859	56.8053	67.211	57.6862	68.1558	67.9689	69.7079	66.3035	60.6427	73.0884	66.425	68.1642	63.0446	64.1368
901	C12 H29 N4 O2 P	292.203	6.275	901	26.5906	29.5007	27.5352	11.8177	12.8455	7.87306	6.02172	7.52244	15.9878	12.8374	31.7587	33.5838	34.7386	37.6759	38.2493	69.0454	67.3812	69.1496	61.319	62.8119	42.8643	56.5685	61.6557	49.7714	57.2723	32.7501	46.2823	40.366	40.5738	47.5672	48.4559	46.1563	47.0069	59.7638	48.361	50.6216	43.6594	45.9923	42.7221	45.7342
902	C12 H29 N4 O2 P	292.203	4.727	902	21.8152	28.0228	24.5759	5.91791	7.27643	4.41794	3.5324	3.77691	13.4978	10.6353	20.8145	17.2639	20.0729	19.2563	19.7956	77.2122	68.3938	70.0442	61.9758	61.5186	37.0645	49.5291	45.5842	37.423	38.4697	30.5425	38.4579	41.5666	37.157	39.5327	44.2141	44.6824	43.6463	44.0106	40.8486	45.3251	38.714	39.9033	39.4059	40.5719
903	C19 H32 O2	292.239	11.062	903	13.6318	14.7006	14.5786	95.8351	91.5563	53.7634	42.559	48.058	6.89944	7.4888	2292.29	1497.58	1973.71	1966.91	2152.87	170.805	54.205	190.709	163.48	176.853	1072.87	1272.78	1392.02	1174.36	1271.01	1409.73	1829.6	1599.7	1653.42	1408.39	1726.34	1405.56	1439.62	1247.1	1421.61	1437.1	1179.9	1326.58	1338.23	1458.78
904	C13 H33 N4 O P	292.239	9.127	904	0.188282	0.205555	0.200855	0.258166	0.161937	0.095737	0.189634	0.264322	0.112015	0.093222	29.3756	24.2391	28.9624	33.5806	29.7587	3.41776	3.18574	4.44935	4.29102	3.69441	14.9163	12.6374	21.1843	17.9086	19.7728	6.13689	11.9237	10.7794	9.24419	13.8337	11.9458	11.4933	9.35416	20.2375	13.6692	8.51049	6.97692	9.9482	9.15088	10.9432
905	C19 H32 O2	292.239	8.993	905	4.99487	5.54102	5.12643	3.29747	4.39584	2.35753	2.36096	2.67269	2.87847	2.40031	92.3542	88.9829	94.4375	97.747	95.2385	13.1943	14.6748	14.9031	15.7331	14.0126	49.0118	101.233	127.454	60.9063	45.6459	65.0969	68.5038	59.5488	43.6396	69.0045	44.2448	42.7257	48.8338	48.5603	62.4578	59.8082	68.5068	48.4653	37.0796	54.7483
906		293.146	1.423	906	145.878	165.433	176.488	18.547	20.345	12.1626	13.1874	10.0007	82.5215	66.7485	17.5214	16.9012	18.3283	17.5155	15.5482	42.3546	36.9706	48.1712	35.8205	32.7731	15.4874	21.5282	25.1468	20.7368	24.2579	17.8222	27.2076	27.9935	14.3366	21.613	31.2806	10.6877	20.8836	28.3828	21.9546	19.3142	17.451	18.6114	2.23852	19.9841
907	C16 H25 N P2	293.147	0.957	907	49.9303	66.3909	63.054	29.173	20.3837	12.5162	14.3897	13.4648	35.1234	25.6199	21.2836	17.4941	18.2429	19.676	19.9708	37.1558	34.398	39.3767	37.4306	37.0647	21.0299	22.5965	25.057	21.7619	23.126	24.1893	28.2596	25.8178	26.2854	24.2359	26.9035	23.6066	22.7303	26.6121	24.4437	26.5791	26.3185	24.221	23.1855	25.242
909		294.053	0.875	909	3.10772	3.51607	3.74966	4.02356	4.3951	2.76566	2.2537	2.58312	1.46868	1.67971	32.1557	28.4032	31.2775	30.5956	29.6568	13.868	9.34164	16.9197	16.1666	6.85353	10.0443	11.0022	11.881	11.1648	11.149	6.79009	9.67885	9.55945	8.4878	9.97304	10.6553	8.28294	8.18033	12.6014	9.96075	8.66108	8.19222	8.4049	7.92002	9.0963
911	C18 H16 P2	294.073	3.613	911	14.6064	18.5622	18.0011	14.5086	16.4858	12.2357	8.68708	10.3596	10.2849	8.53927	7.2822	7.53162	6.21819	6.44353	6.81793	6.95647	5.98593	6.44808	6.92049	6.07015	6.93321	7.15573	8.12061	8.35561	10.0179	14.1504	21.0365	24.8209	28.8492	14.3822	29.575	40.4834	41.1221	8.893	18.8497	44.7632	29.4205	26.829	35.8994	27.0768
912	C8 H15 N4 O6 P	294.073	3.679	912	9.71605	10.3428	9.74888	9.81183	10.9061	6.52761	5.13009	6.34172	5.44238	4.61698	8.41975	7.82018	7.75389	8.10996	8.31192	8.1669	7.9138	8.20853	7.76001	7.8103	6.99539	7.50242	8.04733	7.07594	7.36245	7.72638	7.94997	7.9432	8.08774	7.63231	8.12292	9.72111	8.24671	7.91346	7.88052	9.58527	8.69943	8.81081	8.21792	8.32412
913	C11 H6 N10 O	294.073	3.563	913	15.0295	7.48782	15.0165	9.74139	14.1741	9.6828	8.35694	8.98256	8.24283	7.39841	4.81028	2.27369	3.45973	3.0034	3.77803	0.633165	0.947643	0.587388	0.618906	0.796077	3.51996	4.08438	4.06931	6.31757	6.88709	10.3767	22.8227	24.0238	22.7559	11.6508	12.9716	51.3585	34.9723	5.87903	15.835	18.1593	32.9481	37.6787	23.5423	23.2125
914	C8 H19 N6 O4 P	294.12	3.684	914	6.90362	8.27854	7.15742	7.79429	8.66665	5.11925	4.00857	4.82353	4.12172	3.60366	38.0508	37.0952	26.3057	36.5529	40.7746	47.6226	51.7252	46.3727	57.1118	46.5812	29.1824	34.4931	36.8019	26.6076	13.7912	47.5397	53.0861	50.8676	56.4139	38.7537	52.1428	59.1691	61.0414	42.9909	43.063	52.3323	54.7782	60.2106	48.6529	51.503
915	C12 H26 N2 O6	294.18	3.995	915	3.28525	3.02941	3.72894	11.4307	11.0979	7.7462	4.79617	5.92198	1.83649	1.18179	34.7252	33.6465	34.2964	33.9815	32.7145	6.14212	6.43796	6.27529	6.83291	6.05	21.1118	21.6471	23.6211	23.7078	22.4341	19.1269	25.3952	24.9363	22.6125	22.7325	24.7792	32.7434	27.1904	23.1478	23.9419	33.1607	32.6514	29.1173	27.7963	26.3808
916	C13 H22 N6 O2	294.18	4.155	916	0.985797	0.944734	1.17343	6.96588	5.75104	4.86203	2.62965	2.82613	0.777951	0.55157	4.73775	4.78101	4.71105	5.26118	5.07923	3.56901	3.51521	3.37354	3.39969	3.4879	4.01589	4.84796	4.70561	4.11524	4.5132	4.13812	4.62918	4.95655	4.66997	4.51019	5.01277	5.21293	5.1854	4.47802	4.64222	6.29464	4.78042	5.62979	4.95537	4.9354
917	C11 H27 N4 O3 P	294.182	5.711	917	2.36512	2.7049	2.71199	5.58709	6.20432	3.7898	3.17019	3.6895	1.48954	1.09826	30.6985	27.4576	29.7233	29.5845	30.3647	113.998	115.232	122.408	117.33	111.02	43.5938	52.5981	57.1003	47.5332	51.929	43.8083	50.019	47.7816	47.5347	49.0998	50.8893	46.0183	47.1933	56.8284	49.4234	48.4368	46.4906	44.7562	46.6463	48.209
918	C18 H30 O3	294.218	7.802	918	7.50096	8.84067	7.97667	7.31992	7.1633	2.9808	1.76733	1.958	5.11182	2.81356	95.5216	57.5895	54.9074	86.4501	123.636	184.323	182.712	232.286	147.211	165.074	68.4313	62.0007	49.4232	88.1688	34.7764	26.4243	29.634	103.991	109.829	63.631	50.5726	92.2731	37.271	90.1943	64.7586	121.843	47.0035	39.2133	99.9583	69.7569
919	C18 H30 O3	294.218	7.515	919	1.28721	1.35969	1.29225	1.60286	1.84022	1.00911	0.937798	0.98266	0.844737	0.67249	4.39234	4.72123	6.12018	6.26921	6.94662	32.1547	30.4123	30.201	28.6137	28.773	18.654	18.3708	18.5144	17.5096	18.3436	13.0286	13.8981	14.4778	14.6327	16.3811	14.1044	13.3263	12.9519	18.0067	15.8714	13.6845	13.0509	12.5519	13.0603	14.2162
920	C12 H31 N4 O2 P	294.218	8.111	920	14.9001	16.9839	16.6721	2.7291	2.66456	1.66252	1.55344	1.50261	9.08594	7.32631	20.2248	19.6615	17.9089	19.329	20.0894	50.299	50.2991	47.2313	46.4092	48.7223	30.0846	33.8537	34.1633	29.1099	31.5917	19.8495	23.1508	21.8396	23.6758	27.4799	23.1664	21.7843	21.9703	32.4063	26.7233	24.5018	22.7916	20.5343	19.8369	23.5508
921	C18 H30 O3	294.218	7.866	921	144.991	159.494	148.737	37.6741	40.0251	24.4915	19.4795	23.2677	88.8117	69.3717	189.957	224.192	234.458	246.815	306.12	240.073	237.323	300.183	322.169	266.578	189.357	251	337.976	203.26	251.51	85.4722	141.195	131.93	104.212	188.435	116.162	130.884	144.672	354.536	187.9	179.693	116.904	115.137	110.034	150.512
922	C18 H30 O3	294.218	8.012	922	104.041	120.969	113.638	20.5597	23.5888	14.2783	11.7376	14.0036	63.8205	51.7792	132.66	121.624	117.183	124.468	135.548	123.955	118.889	122.061	121.637	110.65	123.624	154.757	166.1	140.383	151.687	60.1577	84.9527	81.2409	72.8076	115.079	80.1098	80.7389	81.5857	156.768	110.714	84.2903	81.946	76.3782	71.1714	88.4243
923	C12 H31 N4 O2 P	294.218	4.944	923	8.48764	9.02125	9.42464	2.34231	2.55273	1.69351	1.55154	1.60538	4.55117	4.26032	7.34261	7.81404	7.23395	6.63004	7.55101	16.2747	15.0672	16.624	15.0135	14.1608	11.5715	12.2221	13.382	9.18361	10.4584	7.21954	8.57544	9.49147	9.1951	10.1443	9.47937	10.0746	9.26457	10.734	10.0711	10.1505	10.0655	9.0382	8.15648	9.4043
924	C18 H30 O3	294.219	6.142	924	15.1642	18.6139	17.551	5.72032	6.14218	4.15433	2.97848	3.45413	9.12861	7.36868	6.79948	4.93348	6.5569	6.88016	5.48869	11.2445	15.2807	14.6798	12.3783	12.3461	5.98362	8.22713	8.58564	7.5594	7.46828	6.59764	9.2199	7.76452	8.54244	7.77206	8.32143	8.52041	7.06916	10.0035	7.97393	9.02516	8.66995	7.42582	8.65009	8.254
925	C19 H34 O2	294.255	11.901	925	0.770648	0.411897	0.325492	3.07755	2.55797	1.70995	1.24533	1.64688	0.272147	0.306441	60.3845	76.1099	93.9517	86.4594	82.4757	21.047	18.515	16.559	15.8367	16.5716	58.9021	65.7146	77.4245	50.7687	53.5751	56.2426	86.3944	74.0365	85.8991	67.662	79.2296	73.187	73.4066	98.7238	71.5119	68.0795	64.7446	60.547	66.2212	73.2776
926	C7 H13 N5 O6 S	295.058	0.86	926	16.0424	9.90269	18.5161	41.5223	38.7149	29.1667	26.3786	28.3376	8.81582	7.47729	499.586	457.585	493.258	491.961	462.963	89.5576	102.017	104.559	100.917	84.4975	142.902	152.176	167.156	153.287	152.032	98.9119	145.052	142.153	102.483	139.572	153.178	122.297	117.8	159.809	139.201	126.411	120.762	120.872	118.36	129.062
927	C10 H17 N O9	295.089	0.896	927	109.279	112.014	115.869	38.4126	41.6328	23.0155	16.4975	24.1307	63.3124	53.8383	29.5953	40.4029	33.2014	29.4859	35.5927	85.2655	82.1234	93.5982	79.3902	86.7305	56.3872	52.9105	63.1173	62.3165	65.6186	42.1881	42.8607	68.9458	56.8519	56.7996	37.4417	34.5196	56.1736	71.9515	54.863	45.3745	36.0104	37.4957	30.6015	48.0055
929	C11 H21 N O8	295.126	0.89	929	637.345	753.372	686.989	34.0513	36.9912	25.5989	20.261	23.1145	360.306	298.63	14.1891	14.8581	13.2706	14.2784	14.0381	23.3244	23.2426	24.7248	24.2546	20.6652	10.9743	12.7622	13.6861	14.4273	13.4534	13.2922	19.2595	18.7472	16.5652	14.7964	16.6656	18.1151	17.3929	16.1759	15.451	19.9005	18.6508	16.3395	17.7501	17.0787
930	C12 H34 N5 O P	295.25	7.735	930	43.059	51.66	51.1576	0.824025	0.69875	0.65577	0.421554	0.344848	20.4849	21.4714	0.460908	0.493453	0.43159	0.548845	0.445731	0.470951	0.402206	0.521159	0.365218	0.338683	0.816992	0.531598	0.748141	0.238529	0.437535	0.285137	0.259993	0.279894	0.300223	0.433116	0.275079	0.394904	0.224204	0.40072	0.401862	0.250719	0.299069	0.336402	0.272724	0.315289
931	C18 H33 N O2	295.25	7.679	931	34.3621	38.4262	36.8147	0.560566	0.306105	0.23754	0.214302	0.165957	20.8559	15.5551	0.565615	0.209657	0.249649	0.248809	0.400183	0.275295	0.22946	0.281205	0.379728	0.345167	0.395674	0.345219	0.693074	0.174458	0.158647	0.119364	0.340729	0.174959	0.256841	0.295441	0.177837	0.205269	0.177567	0.182165	0.264089	0.331207	0.384215	0.167108	0.138399	0.229656
932		296.042	3.654	932	18.4738	24.48	24.8083	27.232	34.7093	18.9048	19.703	14.2192	12.8983	13.0372	40.2386	36.1009	34.4436	38.4683	39.2609	43.6422	38.4341	45.76	44.8486	44.2695	40.5446	44.7387	45.7559	42.903	48.9854	26.8992	46.1976	38.4782	45.8789	42.2646	46.918	36.0834	32.8725	45.1775	41.6927	41.0063	33.4965	39.1612	36.6345	39.4829
933	C18 H32 O3	296.234	4.794	933	13.591	14.8992	14.8178	5.68192	6.93882	4.28175	3.27132	3.87857	7.64909	6.43459	15.237	13.5548	13.7923	14.3553	14.927	104.491	99.2208	102.488	99.2098	94.1858	42.2558	52.9703	56.1057	46.2855	51.8166	53.1464	62.8105	60.541	58.9448	53.8752	63.7558	57.3683	55.3824	57.6975	55.2111	59.5355	56.5616	54.5332	56.2021	57.5404
934	C18 H32 O3	296.234	8.466	934	7.36125	8.75267	7.29247	6.1674	8.92771	4.05602	3.86177	4.66051	4.17471	3.45491	14.7274	15.3771	14.2221	14.7692	16.5403	19.1841	17.4663	18.793	17.4925	16.3513	12.3168	14.0094	14.5148	13.5362	13.6305	7.34031	12.7634	9.77784	11.4029	12.1436	11.186	10.9115	10.6883	15.6314	12.1324	11.5663	11.0348	10.0033	10.2773	11.2042
935	C19 H36 O2	296.27	12.832	935	0.341967	0.322549	0.456358	0.709587	0.642715	0.262626	0.151993	0.166725	0.169277	0.12881	47.2509	38.1309	37.6383	27.5958	41.4635	4.59464	4.67337	4.11525	3.68607	3.81473	18.0893	30.6484	30.1323	15.1086	25.435	18.2475	24.2127	28.1896	26.9143	24.1086	33.4517	25.7164	24.5274	21.9129	24.7639	25.3245	20.6048	21.4249	25.8051	24.6575
936	C10 H19 N O7 S	297.089	3.335	936	43.2408	47.8665	38.2489	36.7926	44.624	25.1361	14.6138	20.2758	18.1763	17.1333	0.671495	0.728846	0.815727	0.791772	0.866986	0.093791	0.108413	0.114892	0.087699	0.073616	0.067111	0.066337	0.069848	0.063646	0.064583	0.061574	0.092185	0.078845	0.072801	0.07077	0.080555	0.077947	0.075178	0.066477	0.07199	0.081328	0.073768	0.073487	0.07296	0.07499
937	C9 H13 N7 O5	299.097	1.211	937	8.46599	7.27238	6.84112	0.555879	1.06194	0.439897	0.502968	0.306644	4.03566	3.25696	1.17123	1.23584	1.22477	1.57622	2.01827	2.73543	3.05689	2.65927	2.96248	2.68768	2.13513	2.0417	2.20853	2.34019	1.86802	1.55573	2.78493	2.1223	2.22912	2.14285	2.66236	2.46654	2.64938	2.10036	2.23623	3.00525	2.34983	3.59428	2.76451	2.47598
938	C17 H33 N O3	299.245	4.991	938	1.78155	2.04833	2.12165	2.44904	2.3325	1.52881	1.0248	1.1205	1.39428	0.846339	10.9996	10.0475	9.25668	9.40409	10.8986	17.8337	16.8751	16.8409	15.8649	16.3039	13.1846	14.3566	14.5779	11.6225	11.9317	6.10532	8.88286	7.50403	7.10718	10.5859	8.89559	7.28361	6.68068	11.5014	10.0157	8.25057	7.4185	7.3573	6.68985	8.16274
939	C10 H13 N4 O5 P	300.062	4.731	939	9.59541	10.6029	9.72936	4.58441	5.13783	3.32674	2.24803	2.64229	6.08899	4.53737	14.8802	13.2878	13.6245	13.9192	15.064	9.93275	9.40154	9.90427	9.79966	8.59921	10.5167	11.3833	12.1132	10.5157	11.3812	10.573	11.8131	12.6397	13.8797	11.6462	12.4343	12.1495	11.4132	12.3156	11.7696	12.2525	11.8269	10.7533	11.2134	11.9057
940	C10 H8 N10 O2	300.084	0.937	940	13.8904	16.3782	13.7273	7.86372	9.66838	6.20993	4.32907	5.66944	7.32545	5.63831	12.6422	12.2787	13.8859	13.2593	13.5898	6.61882	5.17051	8.11334	5.63299	5.01522	5.04036	7.06581	8.31716	7.29404	6.67937	6.04769	8.42791	7.85242	7.28352	7.11203	8.36016	7.17814	7.01696	8.77536	7.31792	6.99827	6.23902	6.80725	6.55147	7.28344
941	C10 H16 N6 O S2	300.084	3.496	941	7.68177	9.15	7.47354	2.34263	3.98404	1.95799	1.9738	1.74421	3.45772	0.468066	6.06196	5.39989	20.6347	20.5391	19.6855	11.9175	11.8114	6.60354	11.4268	10.1795	11.75	13.4021	14.24	13.2601	14.3547	10.7954	3.70146	4.17927	3.35356	9.89296	6.56383	2.58547	13.485	15.1583	9.76587	3.66071	12.7814	2.82242	2.41203	7.22555
942	C10 H16 N6 O S2	300.084	3.525	942	8.04594	9.15	7.57015	2.73893	4.11451	2.23082	1.9738	1.96312	4.9901	5.1681	21.0548	18.0011	20.6347	22.0308	20.0435	11.9664	11.8114	13.4365	11.4403	10.749	11.9247	13.4732	14.3011	13.3418	14.3547	13.025	14.69	14.7869	14.0822	13.7755	15.8441	12.2741	14.266	15.2279	13.9548	13.5231	12.8476	11.6167	12.6559	13.755
943	C7 H21 N6 O5 P	300.131	1.207	943	56.5847	66.9054	20.018	28.2905	27.7184	17.3355	13.0866	15.5518	44.1195	28.1375	12.6707	10.1617	10.3632	13.1714	11.8275	8.49391	7.43353	9.3953	8.75461	8.05821	5.13143	7.91551	8.59475	6.74115	7.98782	8.1407	9.00534	8.61782	8.6811	7.8684	8.46494	7.61405	6.55974	8.76356	7.86331	8.06097	7.36075	6.94477	7.00546	7.92507
944	C13 H20 N2 O6	300.131	0.934	944	356.671	369.505	362.197	130.573	137.904	83.2149	64.6694	79.6174	247.161	170.394	49.8894	46.6288	45.2712	46.7478	43.7172	33.5934	28.7946	34.4032	32.0659	27.415	25.4082	30.0084	34.0904	30.1403	33.0625	27.0722	34.8253	31.8559	31.2372	30.8556	34.0138	27.8704	26.1841	33.1526	30.6983	26.7257	26.7577	24.8819	25.942	29.4338
945	C8 H16 Cl N3 O7	301.067	0.91	945	5.75768	6.20036	5.43894	7.73885	7.20205	4.3387	3.51812	3.56496	3.78604	3.87582	0.360998	0.520045	0.334391	0.712528	0.473932	8.92759	8.30163	9.44092	9.82791	9.85069	4.10342	3.72924	3.64476	3.13073	3.67432	1.51444	2.38326	2.07976	2.89657	3.01739	2.7824	1.42209	1.50542	3.39429	2.80558	1.30672	1.97963	1.09518	1.10383	2.0919
946	C6 H16 N5 O7 P	301.079	0.93	946	1.67238	1.77146	1.75642	1.75929	1.88096	1.14486	0.930102	1.15959	1.06553	0.801351	1.11233	0.690174	1.11211	0.830352	1.27752	7.04014	6.3876	7.13274	6.45114	6.04118	3.37324	3.33107	3.15914	3.26953	3.35533	2.05651	3.63095	3.40256	2.78243	3.1512	3.83578	3.31488	3.03538	3.49454	3.22804	3.80292	3.57386	2.99111	3.00164	3.23584
947	C9 H23 N3 O4 S2	301.113	1.422	947	0.91531	0.783824	0.789974	0.340365	0.417262	0.248999	0.278309	0.204479	0.274962	0.24154	0.295302	0.263588	0.219758	0.30576	0.22816	0.431464	0.639336	0.582056	0.645403	0.362918	9.90216	9.28363	8.60738	7.41861	8.46301	15.9742	18.1153	17.3124	16.8048	12.4313	16.7771	17.3633	16.6141	9.02685	13.1496	19.1558	15.26	15.7663	16.1259	15.7055
950	C18 H8 O P2	302.005	3.841	950	0.606288	0.692431	0.680886	0.481038	0.568028	0.334873	0.27206	0.331873	0.368327	0.304228	0.476132	0.87043	0.55344	1.01091	0.524303	11.608	11.8126	12.3874	11.8846	10.9067	3.78103	3.81041	3.55345	2.76655	3.27506	1.43093	2.37024	2.93383	1.99452	2.87956	2.02449	2.15536	2.28001	3.14711	2.74304	2.88659	2.59819	2.56529	2.53508	2.46745
951	C19 H12 P2	302.041	3.79	951	763.417	894.152	907.449	560.038	582.704	345.246	997.945	1270.39	472.427	396.718	297.836	175.904	467.3	161.107	179.968	160.482	160.94	177.749	551.055	516.151	97.0845	185.857	133.576	385.877	533.773	332.919	464.837	671.903	397.427	355.917	572.913	629.1	518.652	623.372	421.658	524.636	297.7	441.236	430.207	477.32
952	C15 H10 O7	302.041	3.739	952	2877.11	3205.66	2950.39	1930.92	2193.35	1284.44	997.945	1270.39	1672.41	1394.47	878.279	596.015	467.3	647.382	863.532	527.123	518.956	575.124	551.055	516.151	250.872	535.237	418.882	385.877	533.773	332.919	464.837	671.903	397.427	443.525	572.913	629.1	575.867	623.372	488.322	524.636	469.768	441.236	430.207	504.717
953	C15 H10 O7	302.041	4.383	953	19.3117	23.9764	22.0236	49.6538	53.3893	28.1384	24.4015	31.0101	13.9641	9.52876	395.526	323.955	342.205	363.181	386.621	251.435	247.705	245.197	249.166	236.409	211.291	256.638	273.277	235.854	258.236	268.627	284.171	293.394	278.515	262.223	285.108	286.122	278.661	281.476	268.114	294.388	285.425	271.88	285.298	280.243
954	C19 H12 P2	302.041	3.852	954	950.649	1001.38	994.966	431.867	573.404	403.78	305.447	325.64	566.259	438.361	161.107	118.177	148.486	138.486	141.473	98.1759	106.529	103.276	107.9	103.358	83.8502	100.519	106.359	84.3509	93.3806	117.86	135.614	138.408	128.512	109.873	135.436	108.516	109.473	110.559	111.622	122.538	116.008	110.93	109.737	118.935
955	C10 H18 N6 O5	302.133	3.384	955	7.08919	6.14527	6.02224	8.50729	12.8798	6.48593	5.02884	9.30869	3.73766	2.02724	0.293325	0.111548	0.121709	0.178446	0.200104	0.336864	0.44262	0.583099	0.267349	0.416207	0.26517	0.408458	0.079702	0.294086	0.395781	0.132953	0.191121	0.122232	0.09221	0.22019	0.094174	0.306264	0.127152	0.410978	0.224319	0.175658	0.112348	0.098525	0.227776	0.181136
956	C17 H31 Cl S	302.183	3.805	956	1.0247	1.19015	1.18125	0.920243	0.990926	0.58178	0.478349	0.564246	0.620034	0.543288	6.01818	5.31307	5.63347	6.06377	5.98336	19.3128	16.138	18.4751	17.9468	10.2612	8.56256	10.4465	11.93	8.63562	10.185	8.04291	10.4459	9.01339	9.66038	9.65803	9.20631	8.41804	7.38353	10.8518	9.46	8.98112	7.51814	8.21841	9.58157	9.0314
957	C14 H31 N4 O P	302.223	9.515	957	0.227467	0.550432	0.775321	1.03721	0.877179	0.565165	1.18771	0.490592	0.114067	0.115427	1.12645	1.20663	1.2635	1.3127	1.27834	1.16862	0.770381	0.687939	1.5614	0.777661	10.4884	5.96829	1.03016	1.36081	1.05001	0.265024	0.405949	0.357026	0.22595	2.35018	0.409705	0.223565	0.359641	0.989053	1.82027	0.314828	0.289516	0.338579	0.442173	0.627961
958	C12 H11 N5 O P2	303.045	3.852	958	127.904	141.058	141.808	71.3217	83.2224	55.1889	43.3742	50.5402	75.0174	62.3884	24.318	17.8141	18.3458	20.819	20.7967	16.0034	16.2415	17.9126	15.2877	14.9418	12.6343	16.886	17.239	13.8203	14.7889	14.2358	22.0365	23.1225	19.1316	17.0994	18.9162	21.1689	15.1606	16.7252	17.3547	21.6691	16.8957	15.9416	15.0702	18.1806
959	C11 H9 N7 O4	303.071	0.867	959	14.0237	14.4307	15.3733	0.666012	0.610921	0.399407	0.302271	0.433886	7.99539	6.1932	0.322329	0.325717	0.287155	0.313383	0.371607	0.350144	0.432004	0.322712	0.337057	0.416262	0.216277	0.316725	0.261548	0.229337	0.222025	0.181856	0.226503	0.214716	0.236622	0.233957	0.269482	0.360673	0.211993	0.259363	0.245791	0.452429	0.252561	0.258277	0.275459	0.262834
960	C9 H25 N3 S4	303.094	0.937	960	35.0523	46.6857	42.1724	32.7543	39.1107	21.2714	17.8315	22.2491	22.86	17.9967	4.38567	4.00066	4.13861	4.8308	4.75382	12.2207	10.5478	12.2603	11.2261	10.9258	3.49332	3.22045	4.52483	5.57462	4.55889	2.82521	5.43902	4.27737	3.87127	4.19833	3.35449	4.34299	3.85078	4.85412	4.1704	5.1815	2.5726	3.67268	4.56465	4.08396
961	C8 H23 N3 O3 P2 S	303.094	1.354	961	0.785637	1.09115	0.823026	0.618046	0.660658	0.48315	0.30215	0.360191	0.399524	0.413	0.62475	0.672795	0.457589	0.733734	0.632812	0.489383	0.805796	0.722601	0.653161	0.64302	0.770184	0.860342	0.922142	1.08947	0.761466	0.296529	0.853388	0.876348	0.304835	0.748301	0.305676	0.7593	0.604852	0.828801	0.712974	0.505798	0.400746	0.673694	0.593186	0.604602
962	C14 H26 N O2 P S	303.142	0.885	962	55.1209	78.3055	54.7822	34.8445	108.114	68.4201	56.8426	61.0872	38.183	27.6403	14.076	3.3623	11.7561	12.3404	13.3445	10.5272	10.1939	11.5139	11.5281	10.3028	6.38713	7.82334	8.90356	7.06451	3.60557	6.21314	8.75268	2.40384	8.54479	6.63317	8.85801	1.5732	7.8675	8.75722	6.67055	8.58511	8.53034	7.56642	1.11411	6.57644
963	C12 H21 N3 O6	303.142	1.204	963	6.19274	7.80273	6.74921	26.3441	28.6515	16.9713	13.9357	16.9474	4.53551	3.06504	4.28852	3.18357	3.56036	3.92617	3.96306	3.58764	3.60742	3.82786	4.09561	3.54747	2.28224	3.0437	3.37341	2.77736	3.13519	2.90242	3.47429	3.60603	3.61559	3.13447	3.32459	3.05295	3.08354	3.66102	3.1762	3.2114	3.10507	3.132	3.13989	3.25853
964	C19 H14 P2	304.057	3.624	964	18.774	20.3829	19.1418	7.29675	7.16296	10.4287	8.10441	9.3671	12.8657	9.65228	3.22334	2.58336	2.54798	3.06013	3.19415	1.43012	1.52407	1.3415	1.8233	1.6958	1.32964	1.83804	2.68259	2.18987	2.18102	0.782841	1.68362	1.22967	1.54195	1.71769	1.49892	1.16393	1.31765	2.56732	1.69463	1.44073	1.54017	1.46909	1.11749	1.48327
965	C12 H4 N10 O	304.057	3.448	965	416.339	195.933	439.587	395.297	123.974	259.073	223.215	68.9837	66.1857	203.431	83.9334	77.9918	76.0515	77.9814	22.294	7.36557	8.17314	9.29303	5.9098	5.89329	34.6282	44.4802	47.0447	40.8464	44.2343	53.9194	61.6538	58.56	58.7822	49.3499	65.6264	58.7559	57.8633	48.1017	51.7033	60.6172	59.6634	55.6442	59.7317	57.1409
966	C19 H14 P2	304.057	3.721	966	96.7943	67.6653	69.8846	52.358	45.841	30.8697	21.2443	26.1719	33.5606	24.7413	5.08285	3.90712	3.24466	5.04899	4.61343	3.20451	3.35128	3.45255	3.43215	3.37116	5.00903	5.23135	4.94037	5.89164	4.00233	5.79788	6.28606	6.58563	7.09969	5.64933	6.61151	7.7792	9.77922	5.71534	6.1699	10.1204	8.21516	6.74795	7.82049	7.16984
967	C12 H4 N10 O	304.057	0.939	967	109.717	125.628	139.891	76.3848	79.9707	48.9293	42.5882	54.728	76.794	53.4125	5.68734	5.15696	4.79078	4.75995	5.08636	2.44871	2.37443	2.53432	2.39569	2.2585	2.23264	1.86719	2.11053	2.62465	1.97574	2.46729	3.38049	3.1903	3.97041	2.64658	3.6723	3.5798	2.95174	2.27782	2.78196	4.3456	4.85442	4.07272	3.05271	3.37458
969	C12 H4 N10 O	304.057	3.92	969	28.4395	13.651	27.4471	21.9872	25.7269	13.0491	5.06156	14.1684	15.8811	6.61455	1.90971	2.24471	1.162	1.53246	1.51354	2.5018	2.36327	2.93078	2.75697	2.21375	1.18	1.07328	1.75658	1.56741	1.31917	3.82591	1.55734	1.53819	1.34988	1.68531	2.45327	1.55986	1.76069	1.54426	1.72651	1.02737	1.65653	0.794953	1.05808	1.6813
970	C8 H22 N2 O4 P2 S	304.076	0.925	970	40.4849	33.4941	22.9235	52.6587	62.5642	36.0311	31.413	32.8415	13.6517	24.1926	18.4277	17.9677	19.2058	18.9	18.321	41.9723	29.9525	39.3073	38.9367	27.8868	19.3944	16.2315	24.6077	18.6729	12.6761	16.5286	19.7368	18.8649	18.4535	18.3518	21.6617	17.5756	24.8184	22.9828	19.3255	21.3983	20.5633	19.385	13.2855	19.4951
971	C10 H16 N4 O7	304.103	3.574	971	3.87873	3.91038	3.86659	0.252022	0.252671	0.158167	0.125821	0.148299	2.9832	1.69043	0.114359	0.101514	0.120929	0.189084	0.144315	0.082028	0.078572	0.08095	0.094036	0.071907	0.086175	0.083111	0.083116	0.081938	0.08404	0.076559	0.117352	0.161875	0.087949	0.095791	0.08767	0.194665	0.085393	0.081123	0.100483	0.171191	0.086178	0.119809	0.081651	0.110549
973	C8 H20 N2 O10	304.112	1.237	973	17.846	50.5574	50.2082	26.8195	29.1748	18.1692	12.9307	15.1849	26.6438	24.0074	1.69682	1.50381	2.09018	2.13591	1.70676	3.25592	3.46458	3.88372	3.32766	3.12634	1.33295	1.29854	1.97993	1.40283	1.35878	0.764629	1.13785	1.18197	0.959468	1.26855	1.11379	0.91154	1.26684	1.65988	1.25982	1.44318	1.2811	1.35333	1.08035	1.19159
974	C9 H20 N8 S2	304.126	0.924	974	21.9991	22.8777	19.0348	14.9548	16.3958	9.41556	8.01202	9.58354	12.2665	8.93832	6.80934	7.36586	6.8047	7.1172	7.18623	18.6839	17.8768	18.6196	18.2138	17.768	8.58178	9.69124	11.3442	9.30266	9.87844	9.00523	10.6737	9.67759	9.63092	9.75398	10.048	9.48825	10.2013	11.2395	9.89406	11.2184	10.5946	11.9976	12.0988	10.3944
975	C9 H20 N8 O4	304.16	0.832	975	26.0131	29.939	26.4116	26.1893	23.2855	15.472	11.2528	13.7594	16.5393	13.0536	40.6147	42.9789	31.4689	27.0361	26.6117	25.1022	21.2514	29.3817	28.2207	21.091	32.762	24.0579	23.0425	27.9598	22.6725	15.1564	23.0505	28.5394	21.2925	24.2815	25.9971	17.3651	16.9074	23.4027	23.3205	17.7573	25.4284	21.498	23.9003	21.9927
976	C13 H29 N4 O2 P	304.203	6.976	976	0.214626	0.249777	0.230864	0.199195	0.212976	0.126124	0.101309	0.119446	0.155319	0.099731	24.5991	22.8242	44.1344	19.4517	36.715	1.05991	1.29571	1.13277	1.26255	1.55552	9.61476	11.6099	15.0388	14.4308	11.9947	5.47862	8.2656	6.67221	7.35496	10.0511	8.74447	5.07767	5.478	12.0432	9.4182	6.22379	6.29193	4.99138	5.64652	7.26698
977	C8 H12 N5 O6 P	305.052	3.635	977	2.43235	2.79962	2.99849	22.058	12.6489	10.1279	8.53931	10.1541	1.73432	1.03405	2.88536	2.40731	2.58913	2.69077	2.76227	2.44999	2.49736	2.293	2.71411	2.59972	2.16916	2.04517	2.63402	2.37717	2.5952	1.79988	2.61913	2.1071	2.31191	2.29542	2.10803	2.28828	2.01132	2.25407	2.25828	1.57392	2.3861	2.31161	2.01818	2.16737
978	C9 H16 N5 O5 P	305.089	0.932	978	31.9796	36.1849	30.9317	29.4302	33.4686	15.689	13.9328	23.8314	17.7622	15.5262	7.60819	8.47063	6.94259	7.34652	8.78684	7.68035	8.07717	8.71865	6.45226	6.53471	13.0813	10.1886	12.1698	11.3563	11.2457	9.98602	12.2699	13.8025	13.1093	11.9122	13.7926	11.314	11.6207	11.4767	11.9518	3.85109	6.04774	12.2554	11.6797	11.0764
979	C15 H15 N O6	305.089	1.516	979	21.8072	22.8793	28.1519	19.6688	22.5004	13.4348	11.0496	19.5169	10.9865	13.2221	4.06045	3.34772	2.90645	3.44928	3.70909	0.115018	0.141346	0.099353	0.087867	0.089053	3.48174	2.69529	2.85445	2.96434	3.03025	2.57495	3.30476	4.45397	3.60775	3.21861	3.79129	3.26118	3.38815	3.15239	3.26994	3.26048	4.39423	4.02005	3.74791	3.53183
981	C8 H4 N8 O2 P2	305.993	1.426	981	2.54661	1.69132	1.52833	3.04702	2.67802	2.13162	1.56612	1.89288	1.04332	1.06521	10.8082	10.5285	10.4739	11.0995	11.1122	25.0453	20.9376	13.7747	14.3184	21.4734	12.9413	17.3485	12.8238	22.757	20.179	12.7098	25.9051	19.962	30.5193	19.4607	17.5246	23.8399	29.1581	24.6266	20.6968	31.7254	30.6226	27.7251	27.6781	24.4396
982	C9 H10 N2 O10	306.034	0.877	982	1.69044	1.84641	1.61878	2.97942	2.77342	1.73461	1.62878	1.03289	0.958234	1.42217	2.30129	2.72489	2.86389	2.56008	2.11348	6.20459	5.61255	5.25824	5.88206	4.79725	2.6324	2.76031	3.35053	3.42229	3.08268	1.38372	2.1912	2.01546	2.43662	2.58614	2.86788	1.86233	1.56864	3.32791	2.53487	2.1795	1.73715	1.84021	1.60984	2.15296
983	C19 H16 P2	306.073	1.944	983	464.78	730.987	706.019	200.327	552.647	265.359	243.27	263.751	331.934	295.717	108.055	184.856	200.851	25.1502	187.424	12.5024	15.869	8.33482	12.3362	10.3457	34.9835	66.6521	75.8109	48.3813	41.8943	32.8466	39.1196	85.6712	67.8444	54.8004	64.7746	35.5376	55.9387	64.4068	54.9044	60.1036	49.1174	66.9994	61.3158	56.6701
984	C12 H6 N10 O	306.073	3.445	984	12151.8	9541.78	9409.23	10688	11852.6	7423.1	4662.45	6714.14	5235.08	5999.54	1687.97	1570.93	1622.32	1621.77	1600.5	93.6623	105.506	112.699	77.341	81.9117	631.695	816.315	825.615	727.889	802.942	986.424	1153.6	1086.73	1112.27	904.83	1239.04	1119.16	1091.34	905.382	957.373	1151.2	1059.42	992.838	1110.96	1062.18
985	C9 H15 N4 O6 P	306.073	3.715	985	3873.52	4067.46	4004.56	3331.15	3783.22	2144.17	1721.31	2054.21	1790.87	1715.09	230.941	204.214	222.978	227.024	236.583	64.8514	70.8488	77.3735	69.3427	68.9315	229.475	263.733	294.464	254.21	262.693	291.183	318.657	307.668	322.72	282.756	313.087	322.558	302.762	277.736	288.836	327.679	303.078	285.803	306.606	303.652
986	C15 H14 O7	306.073	2.1	986	909.788	596.363	545.291	457.306	940.028	584.31	229.357	443.533	328.789	521.271	245.017	380.784	363.868	358.579	231.146	24.4838	15.7656	25.3679	23.9085	14.1127	83.5465	104.127	127.715	108.934	81.563	104.6	134.529	162.609	165.335	119.218	177.992	87.5469	132.001	142.998	123.765	110.287	148.173	127.07	159.198	135.38
987	C12 H6 N10 O	306.073	3.396	987	3123.79	4784.9	5168.27	3103.89	3614.45	2123.11	1944.56	3044.43	2113.51	1694.36	1522.43	1447.61	1489.17	1385.6	1210.53	91.7479	29.53	31.8776	91.2313	30.1669	181.577	202.337	219.659	193.746	206.392	213.587	272.449	198.629	270.301	217.631	210.752	235.715	200.323	202.192	216.092	156.624	268.297	205.237	218.865	220.478
988	C15 H14 O7	306.073	2.055	988	964.445	1086.03	1037.5	792.629	1022.36	620.752	454.693	485.387	689.01	521.59	262.161	232.53	235.213	381.363	259.01	26.9142	17.144	17.3694	24.6553	14.8359	88.8532	112.97	135.417	114.507	87.1079	112.645	146.132	180.996	167.727	127.373	196.569	99.7952	86.6156	154.814	129.394	123.751	166.194	138.114	165.75	142.562
989	C13 H23 O4 P S	306.107	3.912	989	6.13103	5.17534	4.97355	7.48649	8.731	4.5088	3.98103	4.20137	3.17944	2.86718	4.3321	4.8923	4.04613	4.11304	4.57285	12.5281	12.054	13.3986	12.7195	12.7582	5.76195	6.61154	6.37461	6.77935	5.64741	3.6671	5.04191	4.636	5.72499	5.58276	5.28194	5.06697	5.50008	6.16767	5.56031	5.96298	4.88576	4.55174	4.87193	5.17873
990	C16 H24 N2 P2	306.142	0.936	990	67.8357	71.7114	71.3409	80.7172	87.7407	51.2156	41.7174	50.6045	43.7859	31.8121	6.18651	6.11861	6.07689	6.13769	5.97123	9.11946	8.28402	9.77877	8.83073	8.31934	5.14724	6.10741	6.32151	5.51868	5.50212	5.71163	6.44793	6.02866	6.17182	5.88411	5.98774	5.81089	7.1086	5.77292	5.9658	6.86563	6.91234	6.18257	6.62488	6.24825
991	C16 H24 N2 P2	306.142	1.203	991	12.3543	15.0819	14.6046	23.0708	22.4115	13.7864	11.9152	12.6084	9.63964	6.85437	1.48903	1.04053	1.09443	1.27181	1.33764	1.75883	1.71175	1.8605	1.71154	1.65806	0.927688	1.26814	1.37201	1.06234	1.19194	1.11121	1.41441	1.42179	1.43169	1.24458	1.21532	1.5623	1.48853	1.3809	1.29235	1.57187	1.48782	1.36955	1.46957	1.39013
992	C15 H31 P S2	306.16	3.564	992	9.74264	11.6875	10.2516	7.03988	8.61145	5.67823	3.95125	5.40259	5.5407	4.82155	5.19384	4.00132	4.56374	5.04329	5.01783	3.43141	3.27172	3.10566	3.20614	3.11936	2.71097	3.08867	3.32854	3.06718	3.4216	3.37802	4.36764	3.86617	4.13858	3.48526	4.1916	4.13801	3.69058	3.68053	3.61095	4.37283	4.27224	3.72981	3.84354	3.91184
993	C14 H22 N6 O2	306.18	5.75	993	0.936498	0.156926	0.153265	0.385893	0.533459	0.159083	0.082282	0.120993	0.09251	0.070716	16.8271	16.3341	16.261	17.3412	17.9197	0.957045	1.39376	0.51499	1.95436	1.32215	6.53081	7.72328	7.3741	11.498	7.30785	4.04237	6.20751	6.27727	5.14072	6.90021	6.61046	7.0287	6.54411	9.86136	7.07477	6.8819	6.78888	5.99247	6.27509	6.5447
994	C12 H27 N4 O3 P	306.182	5.845	994	4.90922	6.3053	6.05624	0.252823	0.298902	0.166617	0.140701	0.514988	3.08068	2.63244	13.3482	11.6054	10.1437	19.7224	14.4765	14.4963	12.671	12.8313	11.5811	11.6893	10.9725	14.0764	17.0097	14.1154	14.4525	2.81462	4.93743	4.21417	6.33579	9.88095	5.14719	4.63093	4.43036	18.3138	9.38084	5.01531	4.58031	4.439	4.99616	6.36549
995	C15 H26 N6 O	306.218	8.759	995	3.96913	4.34697	4.39494	12.8692	15.3575	9.01299	7.46598	8.94571	2.3212	2.19359	319.296	271.57	317.786	317.712	313.847	16.2839	17.7847	18.5216	18.59	17.7557	136.014	156.281	186.465	154.595	157.721	155.848	220.354	193.743	182.776	171.533	220.487	162.325	167.374	171.006	174.037	175.943	158.666	151.821	161.98	176.278
996	C19 H30 O3	306.218	8.634	996	0.576814	0.968426	0.773078	2.79175	1.47715	1.0204	1.02045	1.10935	0.38767	0.579694	343.282	314.456	341.871	338.446	338.065	18.9236	19.4184	20.9411	20.2406	19.5512	153.924	161.706	176.978	165.417	165.158	94.9036	135.868	130.066	113.463	144.165	146.087	90.3558	96.1329	169.305	138.824	88.4025	90.8005	87.6331	93.4082	115.672
997	C20 H34 O2	306.255	11.594	997	0.207672	0.181956	0.188504	0.844292	0.946117	0.641604	0.362492	0.446588	0.10359	0.080607	5.32274	3.74553	4.21199	4.47325	5.20443	24.6756	28.7916	25.5437	20.9423	23.304	7.51437	11.8002	10.1828	8.13409	7.41333	1.00565	1.05876	1.03751	1.05265	5.46659	1.09062	0.896725	0.913346	9.14874	4.76538	0.808669	0.854437	0.700696	0.988228	2.12771
998	C12 H15 N5 O P2	307.076	2.053	998	90.081	171.957	152.679	68.491	88.4538	45.6756	54.2046	38.6082	92.582	46.4499	53.2969	39.6942	31.1432	47.2756	70.3647	2.77607	2.70271	2.42413	3.23675	2.48116	15.1606	12.0315	19.0175	11.1247	14.9675	18.0412	14.7652	19.1981	25.6952	16.6668	25.081	14.8805	12.1253	13.941	16.6211	25.1151	22.5787	13.9497	27.9275	19.0419
999	C7 H17 N O12	307.076	1.976	999	71.7405	97.6875	97.7558	27.7398	47.6095	29.2972	33.1686	25.799	47.1363	32.6604	16.6816	11.9011	23.2172	21.6255	20.734	1.40108	1.48054	0.870952	1.80238	1.15684	4.78392	6.90198	9.32918	9.337	8.22648	6.31026	7.20188	11.7208	8.41927	8.02565	10.6572	7.56663	8.76228	6.30579	8.1106	10.4813	9.04068	8.62615	7.74367	8.49801
1000	C18 H29 N O3	307.214	4.441	1000	0.207069	0.129633	0.14879	0.099465	0.109428	0.065088	0.05554	0.06351	0.080513	0.05641	0.142566	0.08664	0.207669	0.091318	0.115315	1.01264	0.930835	0.965816	0.858064	0.863055	0.40484	0.424009	0.458476	0.41774	0.416564	0.230432	0.361554	0.329208	0.256953	0.366642	0.373881	0.322184	0.287066	0.436671	0.363301	0.36228	0.316434	0.365247	0.307898	0.334268
1001	C10 H8 N6 O6	308.05	0.866	1001	5.71293	5.82328	6.24808	6.28428	6.33676	4.28184	3.47295	4.38681	3.51971	2.63824	5.35518	4.29297	4.84808	5.65911	4.92247	4.9881	5.2074	4.96594	5.42541	4.69912	3.43801	4.21984	4.2902	3.75346	4.31853	3.81567	3.88056	3.8546	3.87948	3.93893	3.91949	4.44342	4.10342	3.97143	3.98765	5.17687	4.35937	3.8581	3.83404	4.07307
1002	C8 H21 O10 P	308.088	3.97	1002	124.395	206.754	156.182	73.0666	73.3188	41.764	33.452	43.7114	60.7391	174.144	63.5822	78.7354	47.3269	50.5213	86.8856	34.6872	22.7752	22.746	21.862	35.2607	28.5319	18.862	61.0247	51.8995	56.2497	46.9318	56.9489	57.6339	63.6269	49.0788	73.644	28.8695	54.8171	62.5044	50.7588	97.4407	81.4627	28.2975	81.3975	59.5295
1003	C15 H22 N2 O P2	308.121	0.894	1003	54.9967	68.6547	61.3195	71.6024	61.4506	45.59	38.1067	38.9706	34.1728	28.9011	11.1824	10.0117	9.47614	10.897	10.8394	17.2783	17.6054	19.7643	20.2121	16.9593	10.9595	11.3338	12.4903	11.0914	11.3204	7.56972	3.4715	10.6845	12.1182	10.1155	11.4114	11.3563	11.8149	12.7913	10.6092	13.0839	12.9266	11.4022	9.44641	10.6287
1004	C12 H16 N6 O4	308.122	3.858	1004	0.818614	0.882913	1.42126	5.02511	3.63546	2.755	2.36404	2.39319	0.614688	0.403605	33.4215	32.98	30.0216	33.0734	33.7139	31.7503	31.366	31.9954	33.2779	30.4392	29.3393	29.4046	30.5868	27.7626	28.7646	23.0009	24.7935	24.0764	24.1427	26.8746	25.869	24.0022	24.9119	28.5308	26.5757	25.7228	24.0294	24.0424	23.3154	24.992
1005	C9 H21 N6 O4 P	308.136	3.738	1005	6.22693	7.04045	6.90899	5.82108	6.37482	4.7021	4.19558	4.64436	4.8088	3.99931	16.9176	13.7435	15.438	18.0092	16.6355	22.4054	20.5332	23.669	23.6619	21.5967	13.2165	15.9401	17.9656	14.0776	17.3229	18.5096	20.752	22.0974	20.4579	17.8155	19.855	21.3057	23.0367	17.4196	18.5552	24.7931	21.5453	22.3718	19.355	20.5621
1006	C16 H26 N2 P2	308.157	0.817	1006	4.28593	4.91907	5.90969	0.955324	1.17907	0.911108	0.708546	0.568531	2.97521	2.35558	1.79201	1.59803	2.72295	2.51376	1.77474	1.43759	1.66121	1.33841	1.74623	1.57604	0.259454	1.22402	0.678104	0.61583	0.753901	0.648031	0.996832	0.693889	0.60025	0.718923	0.818443	1.16777	0.836218	0.985363	0.785502	1.63443	0.742597	0.458093	0.710488	0.842631
1007	C18 H28 O4	308.197	5.719	1007	1.77383	0.568207	0.963321	2.0791	1.64868	1.23973	0.985286	1.20983	0.43303	0.434758	50.582	46.175	52.929	48.4689	49.4242	1.154	1.27712	1.73622	0.975103	2.00498	19.163	24.167	28.7398	22.582	25.608	13.9676	20.4611	17.8456	17.2967	21.0923	20.5043	15.7385	13.529	23.5097	20.3003	14.8448	11.6797	19.5503	12.5902	17.3507
1008	C18 H28 O4	308.198	5.251	1008	0.185008	2.50551	2.15256	0.248639	0.265898	0.16336	0.16968	0.154815	1.21662	0.95467	17.3416	14.393	17.0402	17.022	15.3873	1.94488	2.22433	2.14079	2.05877	1.9714	2.25952	3.63218	4.9574	4.01699	3.95335	2.17542	2.47063	2.33745	1.7326	3.05951	2.84558	1.0588	1.19329	3.19522	2.77771	1.54782	0.998541	1.11973	1.36578	1.99129
1009	C14 H24 N6 O2	308.198	5.466	1009	22.2494	26.0927	23.3833	2.76066	3.17052	1.77589	1.52347	1.75642	16.2259	10.0087	14.1618	13.3976	12.0399	12.5046	15.6346	23.4328	26.1866	21.5088	23.7202	23.2981	19.6258	24.9894	26.0175	24.5745	30.6939	19.1716	21.721	22.4068	23.4205	23.6246	23.4851	25.1483	26.1894	28.7229	24.2708	27.2114	24.8286	23.9336	22.6102	24.0532
1010	C12 H29 N4 O3 P	308.198	4.18	1010	14.6069	11.2621	10.8303	0.524174	0.785062	0.347159	0.544029	0.624134	4.77942	5.61259	6.04139	6.723	6.24707	6.16462	6.361	7.1365	5.23525	3.88505	4.75477	3.65341	6.04663	5.89197	5.47535	5.73345	4.93492	3.61439	4.51248	3.95117	4.17569	4.92623	4.09752	3.23352	4.83638	5.43426	4.776	4.56519	3.09751	4.32492	3.79678	4.23872
1011	C19 H32 O3	308.234	9.319	1011	5.31245	5.69284	5.52456	3.24182	4.06242	2.34218	2.13741	2.08495	3.25098	2.54448	115.936	108.556	135.724	113.692	122.976	10.9665	11.9754	11.0642	11.7156	11.3323	56.7226	77.3349	92.0434	64.3505	81.1325	53.461	59.0948	56.9821	55.5737	66.2995	55.9824	49.1517	61.6799	67.8335	64.1173	57.8355	60.2768	45.7924	51.7549	57.5597
1012	C19 H32 O3	308.234	9.229	1012	7.20642	7.96642	7.07164	3.8225	4.67411	2.77546	2.55971	2.70531	4.04347	3.39998	148.581	122.928	155.158	148.531	142.708	11.903	12.8956	11.7777	12.7565	12.5075	67.1036	76.9741	96.5878	79.4621	86.6537	52.9327	72.0538	61.3718	52.9863	71.7918	70.6954	60.3602	61.4123	91.1481	71.5381	58.6701	57.9561	55.4436	51.6358	63.5711
1013	C13 H33 N4 O2 P	308.234	9.112	1013	0.260577	0.294662	0.389552	0.18728	0.21155	0.146677	0.122284	0.159716	0.172329	0.117048	34.1855	37.1221	34.9418	35.0421	33.4231	3.88823	4.11528	4.25658	4.16372	3.88363	16.3361	23.3493	22.4166	19.8302	19.7143	10.5158	14.2619	11.6066	10.9588	16.5544	13.0634	9.35314	11.0767	20.8088	15.7033	11.5076	9.30663	8.8923	10.0673	12.4055
1014	C20 H36 O2	308.27	11.378	1014	16.5479	19.5507	17.774	2.01109	2.21861	1.22507	0.95438	1.12343	10.6159	8.21691	9.90794	7.83734	8.9511	8.52636	9.52622	15.1571	14.026	14.0724	14.2757	14.6105	11.0333	12.4335	13.9116	11.4224	12.0597	9.72473	11.8523	11.6257	11.0013	11.6738	11.9653	11.4667	12.1847	13.0727	11.8163	12.0317	10.3938	10.338	12.6065	11.5538
1015	C15 H21 N O2 P2	309.105	0.896	1015	626.362	730.817	681.459	171.203	168.546	106.269	79.9871	98.9049	385.734	304.366	28.5241	26.5474	24.2104	28.8362	27.0803	27.2385	25.0946	27.3607	25.8998	26.1324	17.2763	20.0859	24.6967	19.2003	21.9296	19.263	23.8123	24.5468	22.4333	21.4716	26.1333	20.6627	19.4754	23.2217	21.7292	20.8902	21.4967	20.1849	20.7569	21.8627
1016	C16 H25 N O P2	309.141	0.929	1016	22.9566	26.4833	18.3729	1.63403	1.85842	1.06335	0.86388	1.3181	10.5923	8.90287	0.680232	0.641035	0.848114	0.667276	0.74366	1.9326	2.86435	3.40307	2.09812	2.81275	0.650165	0.634312	0.590005	0.53952	0.5602	0.49173	0.565096	0.685121	0.613957	0.592234	0.565066	0.506768	0.498698	0.720858	0.586695	1.04718	0.544987	0.521043	0.785105	0.623182
1017	C20 H39 N O	309.302	11.369	1017	64.3257	94.4221	129.879	107.08	99.9471	89.9888	82.5932	43.2191	50.1971	24.9754	72.3935	134.856	43.5459	119.772	122.867	76.9287	88.3217	70.7589	125.037	55.2514	49.2573	50.4122	122.673	65.7079	58.7075	73.3789	86.8857	91.4132	101.919	77.8172	46.3273	116.585	82.2721	99.1926	80.1821	73.3931	152.206	82.2063	77.3179	88.6498
1018	C18 H16 O P2	310.068	3.487	1018	5.03844	4.66308	6.59791	3.69492	4.89004	2.83607	2.38572	2.55557	2.67107	2.55428	1.71408	0.97948	1.65472	1.37534	0.819848	2.7903	2.57372	1.41256	2.98198	1.82119	1.83803	1.80568	0.865162	1.82862	1.25606	15.2273	14.4538	13.9585	13.9381	7.24125	13.1646	6.70855	5.83021	2.49899	7.18678	5.55544	4.80687	6.3358	4.20368	8.65071
1019	C10 H14 N8 O4	310.115	3.644	1019	12.2633	14.0052	13.0531	1942.7	1971.22	1120.77	937.396	1159.81	8.01396	5.86532	11.6988	10.4659	10.2818	11.2307	11.2487	11.0087	10.9865	10.5677	10.9826	10.2617	9.35488	10.0471	11.1295	9.81509	9.96108	9.68064	10.8725	10.3756	10.8389	10.2306	10.7358	10.8764	10.4881	10.468	10.3482	10.7653	10.8976	10.4385	10.1896	10.5147
1020	C7 H19 N8 O4 P	310.126	0.933	1020	1.30836	1.38588	1.37411	37.1019	23.7114	15.1394	13.0757	16.1574	0.945975	0.626927	0.572964	0.539948	0.528165	0.562051	0.570043	0.59823	0.571804	0.619144	0.699631	0.551762	0.42588	0.456161	0.496966	0.468997	0.471861	0.404246	0.475985	0.447289	0.477714	0.458344	0.47596	0.426855	0.420057	0.486556	0.456634	0.482894	0.459047	0.438879	0.454746	0.454658
1021	C12 H22 O9	310.126	1.907	1021	0.188397	0.157531	0.163462	49.4095	21.2976	18.7908	17.6204	18.906	0.088621	0.068801	0.09817	0.079233	0.076867	0.079108	0.120586	0.073625	0.071859	0.071013	0.072175	0.070556	0.066949	0.067661	0.069883	0.066552	0.065331	0.060115	0.070334	0.066246	0.071619	0.067188	0.069406	0.069949	0.070143	0.065659	0.067645	0.074178	0.071666	0.068913	0.069053	0.068722
1022	C12 H26 N2 O7	310.174	3.942	1022	0.870563	1.01633	0.973077	2.05858	1.47609	0.545643	0.458286	0.49943	0.635426	0.418797	11.1471	10.8154	9.61231	11.7342	10.225	10.0056	9.38752	8.76014	12.6629	9.65246	19.6779	20.9709	21.331	25.6337	28.5505	22.9933	31.8811	25.2387	33.7702	25.5608	25.9454	22.1797	26.0138	21.1935	25.0672	28.5319	25.4463	31.5655	26.3205	26.5506
1024	C19 H34 O3	310.25	8.078	1024	0.747937	0.945693	0.765843	1.04257	1.37431	0.766851	0.744479	0.915481	0.534685	0.436854	8.47228	3.93533	9.01282	1.68705	10.1117	4.9694	6.19672	6.50879	8.69242	9.85748	22.7761	63.829	109.61	120.418	250.259	213.401	297.757	260.728	290.548	181.036	292.279	247.124	231.835	274.32	203.994	261.328	232.151	211.422	240.932	245.633
1025	C19 H34 O3	310.25	7.944	1025	29.9648	35.4901	32.7108	43.3508	52.3886	31.7939	24.7654	28.8843	18.322	14.7891	294.245	226.247	266.873	271.652	277.077	125.561	137.541	134.37	139.633	124.543	51.6765	63.4939	30.8915	12.3815	5.1775	0.60427	1.06793	0.878292	0.778141	18.5499	0.894055	0.792675	0.644205	3.06417	13.6353	0.711562	0.578692	0.698719	0.592224	3.10644
1026	C20 H38 O2	310.286	9.079	1026	0.166884	0.184954	0.189095	0.135651	0.145359	0.086882	0.073027	0.08287	0.10106	0.082587	13.2836	11.3119	11.5653	12.5467	13.5209	0.489591	0.645527	0.346109	0.441646	0.49381	5.93414	6.93978	8.40323	6.53869	7.46962	8.2676	10.0748	9.29411	9.39709	8.03545	8.94529	8.61304	8.18421	7.63244	8.12353	9.05172	8.09082	7.95048	8.45106	8.5794
1027	C21 H13 N S	311.076	3.982	1027	0.427554	0.472604	0.447319	0.339272	0.382919	0.236047	0.183145	0.224629	0.26407	0.2082	12.4565	12.0039	11.8393	12.8458	12.8454	24.1233	23.7405	23.9791	23.2535	21.6424	16.6883	18.7943	20.6357	16.6352	18.7326	16.2019	21.9039	18.7744	20.4893	18.7617	20.1878	16.3696	15.9231	19.9559	18.5753	18.7645	17.3528	16.2386	15.8542	18.2395
1029	C17 H14 O2 P2	312.047	1.266	1029	27.6501	113.164	106.358	37.0149	45.776	26.2862	21.779	23.6172	58.189	48.4908	0.093035	0.281036	0.394129	0.093552	0.264378	0.172981	0.341772	0.107568	0.13513	0.272261	0.068062	0.174642	0.115143	0.238387	0.081176	0.16119	0.152513	0.518849	0.424621	0.214954	0.32878	0.293638	0.329713	0.09402	0.228263	0.247337	0.074185	0.338047	0.164996	0.255079
1030	C17 H14 O2 P2	312.047	0.937	1030	134.513	167.964	158.614	48.466	58.9436	32.6645	27.1571	35.8992	83.4024	73.7762	3.95069	3.38679	2.63545	3.82625	3.75896	1.28733	1.17971	1.17196	1.05443	1.09372	1.20766	1.02835	1.21785	0.940646	1.23485	1.04402	1.17034	0.916923	1.33696	1.12196	0.933477	1.08124	1.03731	1.46672	1.12417	1.33948	1.147	0.975936	0.928855	1.11603
1031	C14 H4 N10	312.062	3.829	1031	6.49256	10.58	7.68776	3.87341	6.41675	4.60535	4.52191	3.28845	4.36753	2.01883	6.34962	5.21663	5.97501	6.12211	6.00805	4.71144	4.48734	5.09829	5.9805	4.30284	4.35541	5.28609	5.8252	5.90328	6.24591	4.77047	8.05985	6.74206	7.03036	6.02429	5.89579	6.52482	7.22122	6.20713	6.14942	8.10824	7.80322	6.85379	7.69262	6.79166
1032	C14 H4 N10	312.062	3.765	1032	30.4418	38.934	33.9734	32.6122	29.2049	15.4477	10.7608	14.0525	17.6854	17.9289	14.1923	12.839	15.0612	13.4757	12.0614	9.21084	9.54593	10.072	9.53373	8.23061	10.7714	8.75634	11.8182	8.76684	9.52673	7.93816	10.9938	13.4282	13.0309	10.559	12.1925	13.2886	12.4955	10.8369	11.0288	16.0101	10.9241	11.803	10.379	11.7792
1033		312.083	3.685	1033	5.82205	7.07052	6.30611	6.79587	7.7509	4.43395	3.54347	4.21576	3.49405	3.36521	5.34744	5.17628	5.16768	5.39012	5.68805	5.29796	5.18035	5.10666	5.33811	5.00906	4.9615	5.48677	5.55478	5.14553	5.6424	5.99027	6.11049	6.21022	6.19064	5.69918	6.16876	7.11828	7.29254	6.07275	5.97458	7.1817	6.03074	6.69845	6.21374	6.35374
1034	C18 H18 O P2	312.083	3.624	1034	11.8584	15.2363	13.0791	12.2098	11.8568	10.4379	7.59545	8.214	8.32118	6.17856	10.6309	10.1047	9.1634	9.64301	10.0751	10.1771	9.31249	10.0452	9.93545	9.26969	8.61373	9.32482	10.1715	9.3635	9.15556	11.4515	16.4128	16.381	19.6674	12.2824	20.6762	30.6551	31.4948	9.66191	15.3795	36.993	17.3663	19.0885	33.7339	20.8032
1035	C13 H21 N4 O3 P	312.135	3.968	1035	44.8092	51.8361	45.8024	30.9805	37.9298	21.9878	16.4797	20.7835	27.4827	21.9231	19.2349	17.988	18.4266	20.2703	19.3932	19.6454	19.5743	19.5604	20.3388	18.3742	16.6118	14.7433	18.7348	16.1166	17.7664	16.6475	17.2258	17.4923	17.6113	16.9944	18.1895	17.6391	17.7549	19.2227	17.3393	19.4291	17.0977	15.7408	15.6758	17.4329
1036	C12 H28 N2 O7	312.19	3.856	1036	0.858992	0.926463	0.884723	1.02402	0.911287	0.787272	0.421408	0.699225	0.505793	0.423513	13.0914	13.6393	12.6444	13.432	14.2608	7.53584	8.0173	7.98167	8.43485	7.61287	14.7907	14.2864	16.6524	16.2508	13.123	11.5546	17.4284	15.9538	15.0789	15.0132	17.6656	16.5969	16.38	15.1644	15.4242	16.1088	15.2735	15.6399	15.0954	15.5984
1037	C19 H36 O3	312.265	8.271	1037	32.6892	35.4255	35.0496	65.8049	48.7204	44.6309	35.8236	30.7757	19.0614	17.3186	216.622	168.625	151.031	171.064	182.854	107.707	102.856	153.848	160.892	232.456	131.594	165.974	190.386	163.28	170.947	78.7468	115.078	54.2034	33.9094	122.68	63.0574	44.7401	42.7839	194.183	112.254	79.4096	75.6991	38.9533	36.6317	78.0236
1038	C19 H36 O3	312.265	8.594	1038	54.8259	0.932996	50.2281	7.34402	8.1722	5.25973	4.50569	4.64447	29.297	25.6786	20.2783	17.468	14.9657	17.9744	17.4845	30.0446	30.1802	25.1583	16.9043	18.9662	6.59549	8.42902	7.56056	7.29849	10.3459	11.7903	16.2799	21.4836	28.064	13.0941	21.2117	20.6094	22.7999	10.3788	14.7101	24.1619	23.0375	20.2599	24.9235	19.4861
1039	C15 H32 N6 O	312.265	7.582	1039	9.52441	11.3912	10.9745	8.58945	9.51353	6.06528	4.45632	5.06741	5.74627	5.18712	86.0986	65.7849	78.0529	81.1798	84.8406	19.5521	20.6099	23.4633	21.4603	21.7611	35.1924	47.2313	55.5856	44.5911	48.7734	45.2905	48.9754	47.5014	47.9321	46.7859	51.1863	38.6628	44.8521	53.0181	46.827	44.0892	40.4023	38.1827	42.6464	45.4537
1041	C19 H36 O3	312.265	8.463	1041	10.1715	13.2036	12.137	4.73919	5.87561	3.21111	2.48193	2.88206	5.58632	5.00845	98.7578	79.7547	86.7416	96.2524	92.7331	17.4047	18.0331	18.8784	18.3744	17.4603	41.0947	61.2459	72.4408	157.983	321.355	266.764	344.601	316.798	365.631	216.435	350.154	296	289.74	322.853	244.507	304.442	290.188	281.097	294.752	298.854
1042	C19 H36 O3	312.265	8.179	1042	35.2064	38.86	32.5953	61.2165	78.5594	42.0447	32.6974	40.8421	17.9926	15.493	87.8124	76.223	81.0813	81.2305	87.1003	263.33	258.91	270.297	257.529	261.383	24.0544	20.2913	7.00505	2.56953	1.08323	4.01659	3.91819	16.3106	14.912	10.4623	10.1011	13.4192	13.8929	0.990227	10.2162	6.62631	7.38977	13.7831	14.6272	10.0475
1043	C19 H36 O3	312.265	8.66	1043	91.8516	105.564	96.7037	14.1873	15.7583	10.1629	7.01718	9.49307	54.6791	43.9712	53.5341	45.2027	40.9816	47.2066	56.7221	200.091	195.211	210.665	193.055	190.066	88.1549	90.6491	73.868	49.0465	64.2503	43.7106	50.5203	55.0601	56.4171	63.5197	54.6905	57.8195	55.8107	72.4718	62.5707	59.1316	61.8204	51.6656	56.3565	57.2546
1045	C19 H36 O3	312.265	9.391	1045	36.6012	48.9433	39.3837	4.72072	5.41079	3.42869	2.45957	3.19153	21.8085	16.3544	3.81908	1.74049	1.66178	2.32864	3.00059	1.05427	1.16747	1.29336	1.0539	1.3371	2.01315	1.13435	1.19585	1.38151	1.60316	1.60938	2.24466	1.58355	1.35235	1.56866	2.02732	1.35876	1.634	1.95548	1.61873	1.03953	1.90841	1.42833	1.38518	1.62245
1046	C19 H36 O3	312.265	8.326	1046	33.5693	36.2085	35.6187	65.8049	75.191	44.6309	35.8236	41.6488	19.547	17.3186	338.304	262.971	284.711	303.462	344.327	100.876	110.656	106.689	108.021	99.3608	160.108	147.193	122.508	163.28	170.947	194.49	200.024	202.126	199.072	173.305	206.708	222.792	231.901	194.183	184.903	244.261	224.053	206.069	219.591	207.391
1047	C19 H36 O3	312.265	7.82	1047	30.8826	35.045	32.3507	13.9713	15.7784	9.74727	7.31568	8.31023	18.596	15.7813	32.3578	26.792	30.7998	34.987	39.8469	164.831	167.063	173.112	168.839	166.512	64.5525	75.921	83.0614	71.2029	75.9741	59.7212	62.6984	63.1407	64.7975	69.0077	64.6832	57.1106	56.3229	84.1087	68.0216	59.9827	58.8269	56.6582	59.8129	63.2067
1048	C12 H16 Cl N5 O S	313.076	0.952	1048	13.8736	17.9855	12.3894	6.90357	9.49398	4.20045	3.82349	5.80426	8.76993	5.70181	18.9883	23.2906	18.8662	19.5053	15.5701	40.1372	39.3877	43.2002	40.8052	43.6955	37.889	22.3287	25.5032	40.3689	30.4332	19.7821	33.5004	26.1514	33.3945	29.9279	43.0461	27.6414	28.4797	35.5045	30.9965	32.9676	30.7619	27.1464	39.1925	31.3209
1049	C8 H15 N3 O10	313.076	1.207	1049	5.3861	4.78059	5.00096	1.11001	1.6264	0.705655	0.704342	0.42782	3.01	2.70053	21.0144	22.2073	18.3165	22.9614	23.1862	40.6802	46.7931	49.5706	48.1843	45.6735	28.3041	31.3396	31.709	29.0649	27.8285	21.6827	29.717	26.5033	29.745	28.4327	28.3555	21.651	25.8823	29.3256	27.8244	30.1944	27.2665	25.0134	23.7694	26.8117
1050	C10 H19 N O8 S	313.083	0.929	1050	184.023	211.323	209.025	151.269	162.864	98.3814	76.7381	97.0358	112.921	94.5776	22.7723	21.6593	23.4255	22.9504	23.6428	15.5896	14.7773	17.5089	15.1162	17.8548	11.5263	12.9586	13.8119	12.9434	12.2787	15.3724	17.2086	16.4742	16.8242	14.3776	17.7686	12.7475	11.7564	12.6974	14.1961	14.9795	14.4436	11.8027	13.9727	14.6158
1051	C10 H19 N O8 S	313.083	1.203	1051	38.1638	41.3961	39.0194	37.363	39.122	22.7874	18.6584	20.9176	23.5696	18.594	6.15508	5.21973	6.04002	6.06734	6.8212	4.29858	3.63714	3.85678	3.95254	3.56623	2.77582	3.73243	4.2062	3.27964	4.25941	5.099	5.81954	5.62338	5.99369	4.53212	5.97297	4.69975	4.11276	4.50918	4.61542	5.36398	5.06722	4.6539	4.62245	5.04896
1052	C10 H14 N6 O2 S2	314.062	3.49	1052	44.3603	50.3615	48.4019	12.0202	13.8458	8.88519	7.05361	6.79557	23.5835	24.8003	1.37629	0.960959	1.17462	1.45186	1.2111	2.61189	3.02679	3.15977	2.59301	2.67399	0.913886	1.08581	1.2331	1.32134	0.901655	1.4944	1.67643	1.12164	1.14768	1.21066	1.09156	1.49707	1.2402	0.943243	1.20562	1.23176	0.825434	1.15376	1.036	1.20539
1053	C9 H20 N2 O4 P2 S	314.063	0.934	1053	15.989	19.8647	21.4778	8.84559	10.4346	6.06424	5.07666	6.20341	9.71456	7.6814	18.1039	16.896	17.6976	16.9267	19.089	31.2265	30.8933	33.361	27.6622	25.591	11.7862	13.8379	14.4475	13.1476	13.1652	11.9502	12.7766	13.1052	13.3275	13.0604	13.8431	11.039	10.474	14.1375	12.8641	14.4102	12.7256	11.1348	10.9065	12.5539
1054	C15 H26 N2 O5	314.184	7.467	1054	5.63035	6.74281	5.71528	4.56154	5.76067	3.45843	2.4034	3.3929	2.86044	2.08943	14.3885	11.0904	12.5571	18.1688	13.4016	23.5745	22.514	25.3856	22.3742	21.2778	13.9518	15.8571	18.909	15.2203	16.9027	18.5519	19.6577	19.2154	20.0425	17.5898	19.5844	20.6328	20.4272	19.9479	18.3208	21.6524	19.9834	20.7579	19.1458	19.6793
1055	C16 H22 N6 O	314.184	7.371	1055	9.59241	10.9744	10.3707	13.6857	16.1333	9.88494	7.74641	8.6423	5.92654	4.92642	51.2171	42.1986	42.5731	40.2357	49.6614	95.8144	93.787	96.4328	93.4016	90.9967	50.4197	70.9514	70.3491	60.6723	67.095	59.3062	61.5744	60.2222	60.7451	62.3706	60.1696	62.2195	63.5281	69.6866	62.8078	66.8777	58.9112	59.2055	60.1009	61.9804
1056	C18 H34 O4	314.245	4.794	1056	1.73043	1.99759	1.86241	0.66358	0.903377	0.51611	0.487305	0.496882	0.978443	0.902102	1.97606	1.87536	1.83185	2.02967	2.00637	15.1309	14.1105	14.9873	14.4252	13.9107	5.89806	7.76544	8.19511	6.68336	7.52599	6.36593	9.2981	8.67053	7.91013	7.5903	8.9396	8.15303	7.86193	8.3908	7.80345	8.54209	8.18372	7.67536	8.14228	8.10909
1057	C10 H17 N7 O5	315.128	1.445	1057	142.138	143.985	109.794	100.602	112.069	64.0611	50.8889	57.1773	72.745	59.5046	6.31184	6.1169	6.43056	6.76856	6.27233	21.0073	21.1507	23.6847	21.1924	22.7703	4.21197	5.89126	5.85016	4.91558	5.53768	3.56615	5.02407	4.41585	4.14634	4.8399	4.01037	3.12121	3.45968	5.87004	4.63288	4.14908	3.04884	3.53949	4.27323	4.1498
1059	C18 H37 N O3	315.276	6.439	1059	6.291	7.41209	6.95591	9.16024	8.90032	5.26353	3.46508	3.78765	4.31041	3.37267	16.0714	12.8921	14.6274	15.133	15.9455	26.7584	25.1605	21.7635	21.9345	21.916	27.9012	31.4256	32.8613	27.5901	28.0624	1.30758	2.2731	1.51362	0.970774	17.1006	1.69379	1.15619	0.894013	23.2924	14.1459	0.428862	0.443108	1.17803	0.827077	4.80179
1061	C18 H37 N O3	315.276	6.312	1061	0.750642	0.614879	0.763414	1.2372	1.16753	0.594252	0.467894	0.46989	0.443552	0.320116	4.34641	3.90801	3.9156	4.58613	4.62202	5.96161	5.65649	4.91819	4.74168	5.03667	10.114	12.8915	14.1596	11.0532	2.23477	0.432274	1.4159	1.35458	2.26538	6.21347	0.849586	2.16907	2.84314	2.63093	5.04482	43.7386	39.7334	2.87343	1.84366	8.10059
1062	C19 H10 O P2	316.021	3.77	1062	19.0345	21.9118	22.7427	9.56984	14.0586	7.02161	5.76784	7.22531	13.0792	9.64682	7.39193	6.86754	6.18971	7.52937	7.95225	5.92805	5.71814	5.84206	6.22869	5.68301	4.32007	4.83759	5.42517	4.55599	4.31251	3.76223	5.15076	4.59681	5.1532	4.67937	5.46042	4.67742	4.38973	6.30434	4.8304	4.65238	4.50049	4.2204	4.57094	4.78206
1063	C13 H4 N10 O	316.057	3.887	1063	48.2807	48.5521	48.1793	36.6575	46.8355	24.2992	18.8401	25.6672	27.5094	22.8097	4.95526	5.66331	4.08562	6.67229	4.62369	1.60328	1.92444	1.30036	1.54933	1.20935	4.48667	4.35576	4.21401	3.25085	4.65522	3.33785	3.63667	4.8547	4.46345	4.13947	5.87279	4.56987	3.40284	3.89227	4.22375	5.81973	4.42471	3.55262	3.47741	4.26201
1064	C11 H26 O4 P2 S	316.102	3.688	1064	3.35496	3.66179	3.23423	3.78924	3.94202	2.55178	2.04912	2.44991	2.2008	2.21958	30.2814	26.8494	12.6285	27.9113	30.6937	35.6706	38.7724	34.4417	35.3436	33.1414	20.9788	28.0971	30.1147	21.5555	8.39184	29.3189	41.9997	35.2647	39.2285	28.3277	38.1167	39.9305	44.5793	32.7871	31.3351	33.7312	38.3751	38.9987	34.9945	36.2134
1065	C17 H22 N2 P2	316.126	0.935	1065	1.27416	1.34965	1.83327	1.70069	1.52445	0.872258	0.972842	1.21381	0.811815	0.61054	4.0329	4.41027	3.83016	3.89327	4.43457	12.6312	12.2979	11.3448	10.9528	10.0809	6.08613	6.32592	7.48795	6.53714	7.49754	5.9647	6.39579	6.33357	6.57949	6.57869	6.70037	6.93455	6.84289	7.86626	6.72364	7.73762	7.63838	8.5128	6.62011	6.9592
1066	C15 H28 N2 O5	316.2	7.121	1066	1.29693	1.70298	1.14561	0.610698	0.571194	0.503381	0.333606	0.362645	0.788873	0.738915	2.22751	2.02321	2.48802	2.29094	2.32131	5.33389	5.24723	5.89032	4.89488	5.02269	2.89329	3.35117	3.75058	3.63148	3.50568	2.06852	3.10516	3.26078	2.78388	3.15006	3.97614	5.08912	3.04811	4.21732	3.41652	4.11702	3.04706	2.90413	3.1051	3.37778
1067	C16 H24 N6 O	316.2	7.867	1067	45.5035	51.3898	46.5775	9.14239	10.0025	6.38601	4.68878	5.79083	26.659	22.1609	67.1837	57.6926	58.126	61.4406	65.4853	55.7498	54.6111	55.9453	53.1658	51.2463	55.4819	66.8765	72.9269	61.1105	67.593	32.3723	37.4927	35.4445	37.7468	51.8939	37.4294	38.6106	37.785	73.0328	50.414	40.9159	37.7857	35.8316	36.3675	41.6516
1068	C15 H28 N2 O5	316.2	7.197	1068	2.93226	3.47135	3.02224	1.6977	2.05586	1.01673	1.19673	1.19815	1.68489	1.46141	2.69122	2.89813	2.33789	2.74327	3.12959	6.05047	5.23148	5.97572	5.25024	5.25512	4.66052	5.30929	6.26279	4.60458	5.72688	3.99906	7.26399	5.95802	8.87098	5.85068	6.89103	6.21171	8.55349	6.90911	6.21944	7.49241	7.02661	6.92196	6.48059	6.76065
1069	C16 H15 N O6	317.089	4.244	1069	0.214491	0.246975	0.227886	19.8472	33.3891	12.6222	17.9584	15.8613	0.120712	0.107362	30.6657	25.5225	26.1559	27.1393	28.4398	12.4282	9.50914	9.98458	12.7798	9.92013	7.34894	8.05541	8.89852	7.41313	8.10306	7.24764	10.0473	8.77554	9.19051	8.34223	9.79413	15.4998	17.0158	8.3587	9.5779	18.3704	17.5426	14.7389	14.7308	12.088
1070	C15 H31 N3 O4	317.232	7.68	1070	23.0205	24.2548	22.6846	0.329894	0.151081	0.171056	0.16048	0.088752	14.6816	10.1742	0.389901	0.109428	0.091811	0.156126	0.24745	0.15565	0.116941	0.112528	0.204892	0.105557	0.283841	0.126601	0.481034	0.083485	0.080852	0.071619	0.103159	0.083197	0.147394	0.162354	0.073668	0.265514	0.073204	0.096998	0.152351	0.234142	0.317364	0.091	0.070533	0.13875
1071	C18 H39 N O3	317.292	6.777	1071	11.0468	13.1038	12.5023	15.6633	15.1072	8.00871	6.74343	7.38818	6.7793	5.94804	14.5439	13.7338	13.3143	14.0087	15.8965	19.2973	19.5521	21.0804	16.459	17.4307	21.7271	22.8374	24.8241	23.7995	5.68328	1.35023	2.89464	1.8904	1.78444	11.8657	2.29876	2.14093	1.819	4.89384	9.27209	1.45481	1.38473	1.72853	1.81987	3.32843
1072	C18 H39 N O3	317.292	5.792	1072	14.6761	14.3613	14.3068	16.819	12.8212	3.81657	10.0142	12.1749	8.33185	7.00287	4.94457	17.6111	16.2333	18.9928	19.193	8.29871	12.9426	243.971	30.2102	223.435	215.293	225.16	216.172	200.335	194.232	131.981	177.408	160.849	155.256	186.298	170.772	158.967	146.947	193.579	180.946	165.004	156.613	158.193	143.53	163.31
1073	C18 H39 N O3	317.292	6.701	1073	2.41011	2.32462	2.25405	2.13082	2.58466	1.35538	1.01483	1.46698	0.649814	1.10508	2.22805	1.9512	1.75805	0.94724	1.94875	1.96092	1.83607	2.00749	2.46535	2.86831	21.7271	22.8374	24.8241	23.7995	19.4416	21.7517	23.5388	22.6606	23.2665	22.6497	22.9832	23.5175	22.9277	23.4551	22.8129	24.8079	22.3824	20.8593	23.6608	22.9481
1074	C11 H6 N6 O6	318.036	3.752	1074	1298.2	451.368	453.903	722.466	867.227	521.692	401.771	474.896	872.973	847.856	255.84	207.178	221.574	221.378	264.329	162.295	164.185	173.519	164.067	168.006	124.687	159.766	161.769	139.45	141.271	167.042	186.674	181.478	191.484	161.513	191.101	161.884	177.273	164.454	164.989	170.039	162.114	162.005	153.574	171.116
1075	C15 H10 O8	318.036	4.102	1075	29.5249	29.0714	33.2117	12.5907	15.5365	9.75898	7.27852	8.56804	17.8423	14.0356	148.23	131.48	135.709	140.422	145.734	72.9779	68.4011	64.822	63.5322	61.106	68.7319	91.9083	96.9207	82.6501	91.623	100.954	106.671	104.441	107.765	94.6294	106.765	99.7403	95.395	97.6491	96.1317	102.695	92.9501	89.9091	93.4372	99.2237
1076	C13 H6 N10 O	318.073	4.077	1076	9.17344	9.29983	8.46752	1.05393	1.64883	0.929373	0.366418	0.61487	5.70015	4.01393	3.78961	3.95264	3.15555	3.73191	4.18075	3.0875	2.81773	2.75154	2.9277	2.85515	2.81128	3.48657	3.09512	2.69284	2.64563	1.80964	2.62049	2.54964	2.29615	2.66748	2.87768	3.20512	2.56022	2.78503	2.72164	2.94496	3.13596	2.65542	2.55036	2.66999
1077	C13 H16 N6 P2	318.091	1.224	1077	32.4144	11.6959	28.791	15.798	18.2789	12.3208	11.4555	9.1481	15.124	13.4922	7.79284	6.915	6.69423	7.62746	7.59347	7.75314	7.40426	8.26111	7.77152	7.53708	4.26262	4.96451	5.27182	4.69856	4.88358	3.97092	4.49026	4.31182	4.53909	4.59924	4.67467	4.43915	4.80153	5.78982	4.69268	5.01883	4.60965	4.52525	4.23963	4.62161
1078	C12 H29 Cl O P2 S	318.11	0.911	1078	34.6863	34.6262	36.5419	26.1811	17.7218	11.6249	8.78715	16.1917	24.3965	20.1786	8.19914	8.06615	8.11845	8.44929	10.0157	18.6578	16.5588	20.7177	16.4946	16.3818	6.28032	10.0677	12.4286	7.01755	7.74159	6.28701	10.9359	8.81627	11.7633	9.03759	7.46633	13.3303	12.6435	8.43315	9.44637	13.8027	10.7401	9.23642	13.33	10.3764
1079	C15 H27 O3 P S	318.142	0.935	1079	748.832	781.049	747	259.221	274.384	161.069	130.584	161.223	519.843	357.205	101.543	95.214	95.9788	98.2157	95.0156	68.8508	61.7275	74.4057	69.1618	60.3667	49.2831	60.2175	70.7361	64.2408	69.2644	57.6402	74.8194	69.6551	66.0642	64.6579	71.6802	54.2988	51.3855	72.5092	64.0323	58.7431	55.2293	47.4055	53.6841	61.5575
1080	C17 H24 N2 P2	318.142	1.202	1080	125.022	148.125	95.9775	62.2582	60.0153	38.2844	28.8205	33.6857	98.5035	64.0337	30.2683	23.5029	24.6958	29.7822	28.1168	19.9696	19.3125	21.7052	21.4648	18.9591	13.9074	18.761	20.3694	15.9563	19.2352	19.2453	22.1223	21.1681	20.399	19.0182	20.5	17.1366	15.1399	21.1298	18.8634	18.0076	16.7483	15.1406	15.9001	18.6085
1081	C16 H26 N6 O	318.216	8.5	1081	4.88996	5.82793	5.46558	4.07618	4.80785	2.80036	2.21435	2.70168	2.73293	2.28	10.1319	8.81001	9.352	9.79629	11.0369	12.5615	11.776	11.9451	11.6361	11.4063	6.52886	8.34586	8.52549	7.77223	7.55542	7.12971	7.65038	7.56377	8.19865	7.69671	7.85315	7.17252	7.07708	8.64914	7.69421	7.4971	7.31629	7.14293	7.20727	7.56064
1082	C16 H26 N6 O	318.216	8.643	1082	1.2056	1.29422	1.07975	0.769709	0.641483	0.461015	0.303608	0.364356	0.652902	0.530042	2.30807	2.18193	1.90723	2.22561	1.97451	1.16409	1.13184	1.15332	1.0912	1.00324	0.874265	0.979844	1.14977	1.08129	1.05301	0.789422	0.934893	0.940727	1.03187	0.981677	1.09165	1.07871	0.876938	1.03741	0.992963	1.06969	1.20534	0.941232	0.837977	0.986465
1083	C16 H39 N4 P	318.291	11.617	1083	7.87759	10.8967	17.5264	14.0368	12.5507	12.594	11.7055	5.09404	6.73648	3.09523	8.63492	18.9292	4.78415	16.5732	17.0326	8.06671	11.3948	8.61077	17.6262	5.42061	5.34241	5.32719	15.2973	8.82657	7.35476	10.274	12.2562	13.2988	15.0064	10.3315	5.73685	15.9107	11.3217	14.1452	10.745	9.59721	22.4705	12.2887	8.9194	12.3073
1084	C8 H17 N O10 S	319.058	3.654	1084	11.7193	13.9368	11.8377	18.1963	23.5533	10.427	9.32636	13.2896	8.85264	6.63713	26.344	23.1708	22.8417	25.1618	24.9543	23.9118	24.4507	24.8131	25.4639	27.1832	27.7398	26.0551	28.1761	27.2155	27.1536	15.8872	27.8865	23.9271	20.5441	24.9539	25.5413	25.1593	23.1162	28.6775	25.1452	23.3853	23.884	23.4206	24.8946	24.0302
1085	C16 H23 N3 P2	319.137	0.88	1085	37.0263	38.3866	39.4678	45.4214	45.1533	30.5053	24.479	34.3679	21.9776	17.8377	8.93159	6.43433	6.58279	9.28072	8.04557	8.70886	8.79041	8.72592	8.79078	8.90702	3.29676	4.26603	2.55245	3.26375	3.30491	2.27873	2.02276	2.29805	3.94607	3.0255	2.94567	2.6873	3.26335	5.15637	3.16484	4.50503	4.54877	2.62086	2.13318	3.18546
1086	C15 H33 N3 O4	319.248	7.403	1086	25.0605	22.5825	23.7245	0.411455	0.374363	0.228056	0.180871	0.200639	9.59657	8.44859	1.14469	1.02316	1.06385	1.03892	1.14951	0.236095	0.233779	0.233604	0.254967	0.218863	0.557889	0.743956	0.787977	0.679806	0.712991	0.640948	0.967199	0.816809	0.856339	0.751546	0.988702	0.824362	0.777506	0.78523	0.777947	0.856504	0.820072	0.726402	0.767111	0.811191
1087	C20 H33 N O2	319.25	9.41	1087	0.916374	1.30909	0.831617	6.17503	5.07855	3.70916	2.58284	2.88376	0.621355	0.485478	12.5487	11.4527	11.1033	14.7713	13.5101	32.9802	25.9837	26.1354	27.8343	31.0969	12.8786	15.6075	13.979	12.971	14.0906	12.6801	11.928	14.9206	20.3468	14.378	21.5983	11.5551	16.9385	14.2056	14.8627	12.1405	12.6846	20.2794	22.9161	15.8167
1088		319.858	0.836	1088	3.47348	5.58211	9.51808	9.30474	9.24986	6.43979	7.04837	4.70146	2.84395	3.02597	9.49057	6.92647	8.85513	10.905	6.79999	4.20527	8.05318	7.15985	9.8771	6.51223	0.677949	4.41268	2.90564	1.386	3.60827	5.1409	3.21512	1.4915	1.32835	2.68516	2.6381	5.89834	2.62245	4.42482	3.03109	7.34821	1.12096	0.972561	1.604	3.10868
1089	C H2 N6 O2 P2 S4	319.861	0.838	1089	7.51134	7.01251	6.015	6.92661	4.91626	3.18575	2.72607	4.81261	5.09785	3.68565	5.47987	4.50606	3.50802	4.54047	6.52354	7.88428	6.74428	7.15985	7.39641	7.37705	8.98992	4.45557	8.86587	8.78974	3.90314	5.64934	9.97615	10.1086	10.2031	7.88238	5.50871	7.255	3.77997	9.47	7.48839	6.44846	10.3425	11.1334	9.73586	8.21299
1090	C12 H4 N10 O2	320.052	3.787	1090	48.4256	44.0318	40.7829	27.7896	30.5579	20.181	14.1626	16.813	23.0139	19.0977	5.83054	5.54539	5.24592	5.08388	5.45128	1.48492	1.09278	1.10589	1.24531	1.30734	4.38439	5.47485	5.24055	4.96213	5.1277	5.21203	6.81536	6.17403	6.31744	5.52316	7.02566	6.85793	7.2937	5.9252	5.88101	7.88558	6.55428	7.22802	6.91319	6.54333
1092	C15 H12 O8	320.052	3.487	1092	91.1461	39.6623	109.506	84.251	72.6094	52.7634	10.4422	41.4037	13.989	44.8438	26.3071	22.6479	24.8478	23.2354	23.3556	2.18509	1.8812	2.31074	1.77174	1.48545	15.7088	18.0488	19.1291	18.2289	19.8688	7.76523	19.7928	12.5763	9.73716	15.6507	6.13167	11.8508	5.81139	21.5088	14.4149	13.6854	9.55904	6.94397	11.683	11.9365
1093	C9 H16 N6 O7	320.107	1.186	1093	36.4143	17.2434	22.6852	9.82925	10.6607	6.5821	5.08438	12.1864	10.0367	16.994	1.82329	1.87761	1.90762	1.78944	2.04124	3.45223	4.26207	3.98698	3.63218	3.59218	1.46125	1.65083	1.43797	1.51794	1.38383	0.676517	0.993174	1.43853	1.07621	1.29292	1.31905	1.13688	1.10075	1.39498	1.2772	1.25926	1.05442	0.977197	1.03551	1.14519
1094	C13 H18 N6 P2	320.107	0.955	1094	80.9126	83.9092	120.363	56.7847	63.0782	34.5471	34.7992	30.3846	61.09	32.2394	8.51832	10.8561	9.07863	9.05357	9.92599	21.4495	25.7748	21.4486	19.0838	22.5124	6.69505	8.13052	7.7462	8.00033	6.0959	3.42136	4.98651	5.35839	4.53745	6.10797	5.28151	4.79257	4.77778	6.84237	5.91242	5.22709	4.78178	4.44863	5.06766	5.11025
1095	C7 H17 N10 O3 P	320.121	0.904	1095	1.87659	2.04175	2.99928	16.9701	16.1658	10.8449	9.33121	11.2993	0.743943	1.17761	2.05719	1.31993	1.72281	1.95994	1.66793	9.17626	9.10509	8.56059	9.00832	8.47684	3.51846	4.28554	4.56715	4.42281	4.94977	4.36982	6.13642	5.16536	5.58501	4.77782	5.69571	5.28066	5.51772	5.49979	4.98372	7.32007	6.37918	5.98021	5.78957	5.60579
1096	C12 H20 N2 O8	320.122	4.116	1096	18.7424	24.4599	5.44231	14.8621	27.6116	7.32425	4.15449	5.43412	5.48091	4.21861	6.58	15.8594	17.2507	16.8261	7.21537	8.53539	41.5756	29.0881	9.36855	9.7231	11.2294	15.0785	7.45552	7.89292	9.63359	9.02668	40.927	10.451	7.41503	13.2344	21.7868	10.0585	6.94459	8.31485	12.8178	31.484	8.42189	10.8033	20.2552	15.1386
1097	C12 H16 N8 O3	320.134	0.836	1097	9.79203	14.7627	16.6156	12.5542	11.7209	8.7318	9.80115	5.08801	5.01533	5.00282	19.7742	13.3997	21.6379	24.5232	11.7369	5.69906	7.4302	7.70852	9.69482	7.16027	5.51111	8.58481	6.41306	6.35773	7.05432	7.02792	7.99374	6.01399	5.88308	6.75997	7.07298	11.9135	6.97192	7.32438	7.20589	16.3736	6.90725	5.75209	7.07351	7.8767
1098	C14 H20 N6 O3	320.159	6.72	1098	0.179534	0.134483	0.126062	1.30308	1.12106	0.824191	0.669163	0.716977	0.083668	0.070859	12.2832	12.4566	13.6783	13.9033	14.5659	3.06481	2.86894	3.06326	3.25918	3.03604	7.50137	10.5806	11.1887	9.07169	10.0823	9.09754	9.25942	9.21107	9.28675	9.47549	9.40028	9.53824	8.91048	10.4167	9.50148	9.21832	8.02213	7.21631	8.02113	9.0411
1099	C17 H25 N O P2	321.141	0.901	1099	18.9017	24.2208	20.6462	24.8067	22.3286	12.3083	7.87942	11.6602	10.6583	10.0462	7.68492	8.36902	7.06433	8.17094	7.44311	8.19263	9.50689	9.48879	9.47636	10.7477	5.06129	5.70372	6.20406	5.83134	6.51186	4.31855	6.99743	7.15191	4.8383	5.8465	6.53427	6.81503	5.84979	7.13646	6.05718	7.6046	7.49484	6.41623	6.62962	6.40648
1101	C11 H18 N2 O5 S2	322.065	0.872	1101	18.615	23.8289	19.0767	13.9138	15.3345	10.3898	8.49327	10.0575	9.53051	9.73392	3.88226	3.7697	4.12129	4.14574	3.80362	6.26528	5.74088	6.38538	5.79329	5.25097	4.43194	4.64317	5.47831	4.84696	4.76673	4.36135	5.51275	5.40829	5.05219	4.94463	5.99016	4.71895	4.59719	5.89168	5.04602	4.97987	4.50885	4.73814	4.55959	5.02212
1102	C11 H10 N6 O6	322.065	3.583	1102	35.9533	41.618	37.6618	19.0229	25.5878	16.4874	11.425	15.0691	21.2563	15.9249	0.722669	0.484685	0.502959	0.50331	0.758435	0.07645	0.074846	0.08996	0.078235	0.067951	0.084147	0.071443	0.076349	0.069988	0.077198	0.058576	0.081146	0.117128	0.095171	0.081238	0.080533	0.079944	0.081051	0.074519	0.080602	0.083799	0.079162	0.078624	0.077193	0.082049
1103	C11 H20 N2 O3 P2 S	322.068	3.791	1103	0.999327	1.08669	1.08218	0.901261	0.939924	0.547809	0.690444	0.585604	0.596348	0.53233	0.611141	0.729495	0.616157	0.446223	0.442468	0.382068	0.339928	0.337165	0.350022	0.322555	0.598637	1.30258	0.981168	0.786877	1.04058	1.29087	2.26126	1.80573	2.02302	1.34341	2.50576	3.97205	3.79841	1.24208	1.78232	3.97491	3.91103	3.6958	4.19564	2.70016
1104	C12 H6 N10 O2	322.068	0.935	1104	65.0221	71.1856	81.3235	70.6657	78.8385	43.5955	40.901	48.1446	40.055	30.4398	5.11432	4.28944	4.16707	4.77676	5.87927	1.38399	1.32285	1.43237	1.35402	1.27649	2.79152	1.31625	1.78386	2.52481	1.46653	2.58576	3.50168	2.92923	3.15821	2.45087	3.12641	2.88056	2.66637	1.56914	2.48223	3.74665	4.65955	3.47263	3.00728	3.0169
1105	C19 H16 O P2	322.068	3.536	1105	4.12857	4.23703	0.93691	39.8581	46.5453	21.5633	22.8515	23.4005	1.21358	0.61046	3.39524	2.66588	2.8999	3.00896	3.08874	0.844306	0.853969	0.887849	0.903179	0.951458	4.84002	5.08572	5.15336	5.11925	5.51757	23.7625	30.1328	27.5847	28.7789	15.1083	31.778	30.176	28.9896	5.3002	17.6662	30.3136	27.6252	24.5885	30.9548	25.1971
1106	C11 H18 N2 O9	322.102	3.877	1106	0.935996	1.02757	1.03376	0.838666	0.950544	0.559325	0.437776	0.549998	0.574118	0.455479	8.89471	7.68748	8.63837	9.37403	9.27075	2.47705	2.37061	2.05662	2.37791	2.13982	4.94316	6.46832	6.52076	5.45896	6.82483	8.50421	9.61752	9.57251	9.1722	7.45361	10.2855	9.84776	9.75051	6.73566	7.93968	10.2284	8.69352	8.4282	9.02358	8.94663
1107	C16 H24 N2 O P2	322.136	0.935	1107	56.6438	54.592	53.9564	77.2475	87.3311	51.4918	44.5432	53.1975	33.9346	26.3999	60.0968	58.3353	55.1501	58.3163	61.1125	55.415	53.8942	55.1198	56.3832	53.2843	47.898	50.2425	56.6991	48.6073	56.3347	54.924	60.8183	58.0232	60.0893	54.8485	59.8775	56.1733	58.6784	56.3607	55.6839	65.4389	64.7302	60.6955	55.8101	58.7251
1108	C16 H24 N2 O P2	322.137	1.2	1108	3.73091	4.07798	3.66988	10.9369	9.47399	6.60812	5.13984	6.47069	2.62814	1.54916	8.46856	6.93031	6.95553	8.66665	8.72418	4.27671	4.16492	4.62806	4.7696	4.35782	5.63423	6.08452	6.46145	5.75015	5.77029	6.53966	7.40061	6.92087	7.17501	6.4152	6.94968	7.52453	6.8587	5.97738	6.53302	7.79145	7.42002	7.00409	6.77748	6.94912
1109		322.155	0.934	1109	19.6479	16.7324	16.3722	14.9447	18.3074	12.2396	9.27367	11.7425	8.48962	7.57449	11.2817	11.6187	10.9063	11.5058	12.3262	12.9952	12.2238	14.1707	12.7604	13.1123	9.4571	9.98846	10.2274	10.0977	9.7845	8.34128	11.0609	9.49556	10.2651	9.85755	9.821	10.0524	10.2738	10.7343	9.96121	10.98	11.3453	10.1957	10.1747	10.1828
1110	C16 H15 Cl2 N O2	323.047	4.515	1110	22.7796	23.7172	23.7906	21.5049	21.4956	13.8186	11.9479	14.147	14.5411	11.8358	18.8179	18.4881	17.6679	17.7128	17.8333	17.6293	17.2036	18.3448	18.7943	17.1358	18.0604	17.2234	18.6964	18.1536	17.661	11.9557	18.0366	17.9081	13.2459	16.7712	18.1639	18.1078	18.7096	18.0283	17.1944	18.8836	18.0293	17.4803	18.4101	17.2089
1111	C10 H16 Cl2 N5 O P	323.047	4.822	1111	13.4229	13.6663	12.8249	13.4695	14.1881	20.5826	21.929	21.3237	21.158	23.0194	11.0969	11.6552	12.0838	11.3892	11.7004	12.3976	11.996	11.1945	11.495	11.0667	11.6899	11.2856	11.6435	11.416	11.5069	13.131	11.5163	11.4564	11.3283	11.6638	12.1262	12.3412	12.061	11.6516	11.7727	11.7335	11.5347	11.8947	11.1701	11.813
1112	C14 H38 N5 O P	323.281	8.798	1112	3.54173	3.56882	3.37652	3.03972	2.87302	2.05615	1.55761	1.74459	2.048	1.67238	6.57762	6.60302	6.56188	6.68579	6.52905	24.6558	23.648	23.5079	22.8111	22.0123	14.0088	15.7623	16.1872	13.2219	14.3886	16.5217	16.9861	16.9065	17.3104	15.6993	17.1631	16.2586	16.1229	14.7211	15.8042	17.3705	15.4382	15.1041	15.5289	16.2097
1113	C21 H41 N O	323.318	12.009	1113	5.49451	7.58525	11.7629	9.37763	8.46473	7.38786	7.13241	3.52634	4.71176	2.16715	7.13321	13.0748	3.18605	11.6416	11.2575	6.16426	8.08922	5.86667	12.4241	3.75094	3.74379	4.08778	11.1827	5.89153	4.69802	6.9242	8.40548	8.27627	10.0402	7.02777	4.70227	10.8435	7.33938	9.05653	7.30138	6.54083	15.265	8.07079	6.52228	8.30828
1114	C11 H12 N6 O6	324.081	1.57	1114	167.756	196.972	210.571	88.7762	111.11	69.689	55.2201	60.5437	46.7378	87.2287	15.2414	10.0893	13.9118	13.6839	13.7882	16.2782	10.7575	18.7025	18.2473	16.9774	7.12016	8.96639	9.33027	6.92084	7.01089	4.71323	6.9234	7.08431	5.52606	7.06617	7.04162	5.39004	5.6819	9.00747	6.98448	6.93546	6.278	5.23842	5.71036	6.39864
1115	C16 H22 O3 P2	324.104	0.893	1115	56.8123	64.3936	63.0143	50.7612	46.0935	34.1818	25.8532	28.4725	34.9943	28.8443	8.76772	8.17022	8.61586	7.87634	7.77087	12.9924	12.6405	13.6177	12.4001	14.0201	5.5364	6.75092	7.77486	7.31998	6.30088	5.97793	6.72796	6.25919	6.4467	6.56609	6.28383	6.50387	6.79256	7.5013	6.62446	7.15736	6.69263	6.42908	6.51927	6.60587
1116	C12 H29 N4 O4 P	324.192	6.1	1116	5.71699	5.57708	5.66633	2.20067	2.64958	1.39098	1.27961	1.34523	3.06454	2.74372	33.668	29.1019	30.3158	31.4768	33.1486	40.6855	38.9037	42.0064	39.497	38.3048	30.3528	35.6542	41.2069	34.0127	37.2546	16.5895	19.2012	18.6004	18.1565	27.8921	19.2477	17.1494	16.9268	36.7826	26.3591	17.973	16.6826	16.4492	16.3502	20.3114
1117		324.28	9.716	1117	0.553914	0.740882	0.670461	0.145576	0.160712	0.106459	0.073462	0.085665	0.427757	0.314996	0.129661	0.124033	0.114461	0.17003	0.175307	0.161545	0.13598	0.134077	0.199072	0.173878	0.110059	0.113924	0.119861	0.131606	0.109013	0.071006	0.154907	0.129905	0.106346	0.116292	0.108796	0.104673	0.101929	0.10939	0.113408	0.11522	0.134452	0.102142	0.169948	0.11703
1118	C20 H39 N O2	325.297	9.594	1118	9.28478	10.6068	10.3305	1.73724	1.85004	1.27659	1.00441	1.07051	5.775	4.76107	5.09107	4.63413	4.79281	5.13771	4.9821	15.5684	15.108	15.529	14.779	14.4505	10.0574	11.6187	12.2816	10.0414	10.7371	11.2613	12.2861	11.859	12.1934	11.3707	11.8206	11.5436	11.6905	11.3841	11.439	12.6718	10.9178	10.7471	11.1469	11.5951
1119	C14 H23 N4 O3 P	326.151	3.793	1119	31.9097	34.6966	34.2693	15.9874	17.261	11.0949	8.29605	8.97437	19.4027	15.5764	1.77225	1.2427	1.44573	1.68683	1.74116	2.48719	3.17068	3.14988	3.3466	2.85435	1.32534	1.42144	1.81422	1.48033	1.73428	1.13227	1.74918	1.62606	1.48115	1.52937	1.71373	1.57967	1.46781	1.7564	1.55795	1.58833	1.65717	1.53276	1.55702	1.56635
1120	C20 H22 O4	326.151	3.882	1120	54.2953	64.6773	58.9869	31.2602	31.5112	20.6783	15.0886	19.9716	35.2507	25.7042	6.57162	7.92496	7.46477	5.68499	7.00391	6.60895	6.71001	6.93016	7.37071	6.01555	3.83917	3.68465	4.07141	4.24123	4.21082	3.23868	5.3541	4.49824	4.1275	4.14064	5.93435	4.66399	4.82422	4.73822	4.39766	4.55473	4.49105	4.61002	4.29168	4.56179
1121	C14 H23 N4 O3 P	326.151	4.098	1121	14.9123	16.8897	15.2893	8.42643	10.4275	5.54972	4.7095	6.28425	10.0952	9.7047	4.58608	4.56642	5.37737	4.67453	5.14152	2.46768	3.30533	2.3592	2.12634	2.68792	3.13551	3.34733	3.73418	3.50327	3.39803	2.65981	3.88392	4.25091	5.01815	3.65901	5.82414	3.5282	4.16487	3.51181	3.82994	4.33617	3.92749	3.74724	3.89335	4.01679
1122	C14 H23 N4 O3 P	326.151	4.157	1122	24.7528	29.3423	31.7167	13.1564	15.0107	9.43811	7.83376	9.12801	18.461	15.7762	54.0015	49.1199	51.3985	51.8751	54.3306	31.6325	29.571	31.0161	32.2648	29.7381	35.2561	38.6803	43.9529	38.6244	41.7883	37.0152	41.6943	42.6647	44.8137	40.4989	49.4928	40.2704	39.3341	44.7947	41.3486	42.6468	40.7772	38.4908	39.3148	41.6541
1123	C13 H22 N5 O3 P	327.146	3.868	1123	0.871389	0.9032	0.864809	0.712133	0.784251	0.517064	0.556613	0.484781	0.455777	0.40769	12.1456	14.9165	13.8618	13.8494	15.6713	0.553828	0.766389	0.705571	0.696095	0.952218	0.3212	0.568784	0.241674	0.19772	0.398529	0.550706	0.675687	0.403053	0.764553	0.45799	0.258336	2.40454	1.99399	0.2862	0.680212	2.05841	3.78821	3.27983	2.26953	1.41937
1124	C8 H21 N7 O7	327.151	7.564	1124	7.93956	8.32849	8.26161	9.88761	11.6864	6.5384	5.128	6.89209	4.46748	3.97271	14.011	14.1908	10.9177	11.0177	15.2051	16.587	16.0968	17.1736	16.1293	16.3686	18.259	14.4617	16.5757	14.8997	13.8493	8.3606	16.5602	18.5932	29.4641	16.7804	11.3459	17.4934	16.6734	16.2462	16.3973	14.8088	17.0463	17.9179	16.2455	16.7095
1125	C16 H14 N2 O2 P2	328.055	3.435	1125	894.017	1001.88	746.34	759.491	714.953	537.922	476.091	345.566	432.539	509.039	95.372	85.4142	91.2795	85.0505	73.5243	1.32094	1.44093	1.49488	1.04467	0.91966	22.5766	32.1791	33.2365	27.8381	32.9087	40.1359	54.5545	48.7871	51.1555	38.1525	60.1494	48.6241	32.7907	39.5013	40.185	48.7491	45.271	41.3723	51.7916	45.8014
1126	C18 H18 O2 P2	328.078	3.489	1126	0.88552	0.820007	0.833173	4.47054	4.65132	4.76051	1.62953	2.39065	0.476883	0.444533	0.875575	1.12658	0.71032	0.900965	1.1566	1.95047	2.50206	1.63081	2.97106	1.64468	1.26728	1.88222	1.80201	1.65562	1.70186	30.0445	22.5587	24.5975	19.8327	11.7047	20.9662	9.95926	7.86314	1.29839	11.2239	7.42944	6.21123	9.73226	5.94133	13.5259
1127	C15 H24 N2 O6	328.164	5.86	1127	10.7839	11.6078	10.3936	0.612552	0.731791	0.473839	0.420573	0.544052	6.1528	5.28774	7.52479	5.87929	7.46474	7.77161	8.60542	5.66797	5.48892	5.82895	5.54069	5.19772	7.46158	8.24883	10.2286	8.62932	9.72053	2.67997	3.01811	3.22099	2.88285	6.23231	2.88735	3.43491	3.25198	9.81941	5.83691	3.83958	3.60813	3.64983	3.18782	4.11073
1128	C15 H24 N2 O6	328.164	6.118	1128	1.72866	2.16867	1.81626	0.207015	0.571696	0.133509	0.137638	0.280237	1.0566	0.925246	1.684	1.37522	1.49612	1.68395	1.61307	4.85005	4.04944	4.67851	4.53662	4.3568	2.22995	3.1306	3.40247	2.62396	3.16053	1.7356	1.94672	1.86782	2.07815	2.46398	1.95596	2.30862	2.17963	3.71871	2.48591	2.44247	2.13312	2.02195	2.29984	2.25989
1129	C13 H17 Cl N3 O P S	329.051	0.93	1129	21.1025	21.0313	18.8522	3.01646	1.76	1.25014	1.00447	1.63339	10.1009	9.95366	0.644207	0.784805	0.609334	0.631937	1.01825	3.01278	2.45994	4.04007	2.22686	1.98628	1.09809	1.49747	1.57976	2.14898	0.66569	1.29781	2.28939	1.35578	1.88966	1.53585	1.70585	0.913129	0.688506	1.97443	1.47431	1.63607	1.40188	0.532824	1.31936	1.42963
1130	C15 H25 N O3 P2	329.131	0.878	1130	6.58523	6.60858	6.09701	7.08488	6.07878	3.97666	3.06377	4.23126	3.75661	3.2712	13.8491	13.8804	14.5767	14.0334	14.2258	20.2422	20.8275	19.1821	20.1902	18.6869	13.8778	16.6736	12.2419	14.3755	15.2783	10.8971	15.1914	13.6399	14.9904	14.1296	13.3531	14.0447	12.7252	14.8679	14.0205	16.231	15.1425	13.8311	14.3737	14.1027
1133	C16 H39 N7	329.328	7.599	1133	91.1248	136.34	196.522	92.1981	138.161	81.5058	144.538	67.5088	65.072	35.9119	105.987	182.827	56.8997	120.54	179.497	81.1959	137.945	116.285	228.423	64.7596	71.6303	63.8857	184.073	81.4835	88.5236	4.42702	6.72092	4.3069	5.27251	56.7026	3.26582	6.19988	5.3388	127.939	50.6979	2.46165	2.58532	5.36393	1.67034	20.2109
1135	C14 H6 N10 O	330.073	4.047	1135	17.2036	20.4643	17.3746	11.5968	13.782	8.97011	8.90953	8.16694	11.21	10.9765	2.30145	1.81909	2.55872	3.60357	2.62074	1.68503	1.53041	1.53239	1.68139	1.58145	1.63312	1.30634	1.4605	1.52727	1.41954	1.69955	1.95834	2.38966	2.13087	1.72502	2.09243	2.52846	1.75924	1.45691	1.79195	2.0312	2.32052	1.63705	1.52643	1.93197
1136	C21 H16 P2	330.073	4.689	1136	42.1978	48.1468	42.984	23.5724	27.3262	17.2217	12.2968	16.0748	24.7286	20.1439	99.1526	82.5816	88.1365	92.9736	95.503	69.2384	63.66	84.2705	71.8103	57.744	62.7599	71.6593	80.5682	67.1326	72.5252	70.1457	89.0573	87.0269	81.4926	75.8186	91.0616	86.2734	81.4973	77.2364	78.1611	87.8701	83.2386	80.5335	83.0049	82.3156
1137	C10 H22 N2 O8 S	330.11	0.912	1137	1.11372	0.831032	1.39505	0.792918	0.962514	1.12119	1.0682	0.44448	1.30134	1.1036	2.28362	2.24611	2.13963	2.83402	2.7866	14.3875	17.7365	12.1283	11.8652	11.698	3.75105	3.57142	3.25339	3.07856	3.17851	1.97158	2.61744	2.88235	2.3591	2.9626	2.46621	1.93482	2.5871	3.73433	2.88203	2.65564	3.05354	2.15502	2.50928	2.6265
1138	C13 H14 N8 O3	330.118	3.734	1138	3.71431	3.87688	3.96794	3.36701	3.69453	2.75737	2.30812	2.69274	3.06844	2.54026	7.83385	7.55093	7.82055	8.00314	7.8327	12.671	10.447	12.4028	12.7154	11.5083	7.32142	8.66983	10.1584	8.04376	9.02392	8.16327	9.4022	10.1456	8.90663	8.87055	9.29641	11.2896	11.7903	9.41114	9.32093	12.5586	11.204	12.4945	10.46	10.2367
1139	C11 H18 N6 O6	330.128	3.871	1139	21.6068	27.4647	24.4222	26.829	29.9548	19.1181	14.7838	17.9864	13.3084	11.6951	5.91515	4.81866	5.37896	7.09413	5.88477	6.56467	6.49242	6.63958	6.24458	5.55023	2.484	3.21235	3.65796	2.81742	3.79151	3.45122	4.25875	4.1564	3.87433	3.52266	3.98836	4.75274	3.94835	3.8219	3.69557	4.32957	4.26561	3.61766	3.92589	3.97207
1140	C13 H23 N4 O4 P	330.146	3.964	1140	249.698	271.329	252.399	175.246	202.658	121.053	92.0058	114.891	145.054	120.149	93.8615	87.365	88.3837	92.764	96.7675	100.096	99.3218	97.894	104.059	95.2859	79.8408	79.925	92.2795	78.8461	89.7219	75.7631	89.1719	83.8084	84.0975	83.7171	95.0708	88.8407	87.0248	95.837	85.996	94.621	87.0678	78.5858	77.7273	86.2378
1141	C13 H23 N4 O4 P	330.146	4.261	1141	61.4202	66.6125	61.3037	40.4115	43.6022	28.9786	21.4251	25.1139	37.0111	28.0813	169.317	155.282	152.398	166.831	174.018	109.495	101.44	102.832	107.293	101.47	120.842	127.507	142.961	117.448	140.602	115.867	136.166	128.046	134.711	129.35	139.007	125.34	124.597	139.375	130.13	138.168	129.247	116.904	113.577	128.606
1142	C13 H23 N4 O4 P	330.146	3.78	1142	76.2528	78.0802	77.266	67.718	71.3843	47.8034	31.8801	44.9895	48.1551	37.0897	36.3672	32.3751	36.6605	39.0298	35.84	33.8056	30.3401	26.4139	29.6445	25.3039	28.2136	32.3754	33.2412	27.3185	31.443	23.0835	28.5376	29.0662	32.9867	29.5851	32.1737	30.5034	28.1065	32.0237	29.9041	28.7712	31.8959	28.4684	26.8872	29.4281
1143	C10 H23 N10 O P	330.179	6.254	1143	0.361729	0.716151	0.643481	0.142935	0.179816	0.087681	0.075965	0.079257	0.328108	0.319083	0.532479	0.34381	0.43321	0.439482	0.511742	0.672755	0.691186	0.659054	0.119701	0.677187	0.4305	0.633135	0.128886	0.61906	0.542559	0.405228	0.492907	0.488285	0.543657	0.476024	0.543953	0.430285	0.45568	0.119399	0.450683	0.524842	0.304991	0.523055	0.552156	0.450796
1144	C15 H26 N2 O6	330.179	5.576	1144	8.51937	8.19722	10.3331	0.506254	0.680701	0.133625	0.349407	0.383142	3.85399	4.29026	4.10991	3.49324	5.16856	4.47256	4.08598	3.14774	3.33447	3.44299	3.07923	2.98339	3.98578	5.3176	6.77785	4.84777	5.17566	1.4652	2.0652	2.77555	2.27482	3.85394	1.94101	3.52508	2.67816	5.8319	3.75111	2.94465	2.68772	2.3748	2.33094	2.89286
1145	C15 H26 N2 O6	330.18	5.464	1145	2.50677	3.48055	2.17699	0.522888	0.554694	0.329099	0.161218	0.27909	1.89619	1.0292	1.91562	1.76452	1.47957	1.82542	2.1048	3.48009	3.33639	3.42144	3.31462	3.37766	2.70013	3.49717	2.61424	2.8579	3.4938	1.89142	2.67898	2.66153	2.31636	2.74573	2.81901	2.96424	3.08243	3.71341	2.85974	3.44585	3.23242	2.92594	2.84255	2.86997
1146	C16 H30 N2 O5	330.216	9.23	1146	4.57812	5.07892	4.37814	2.2507	3.09241	1.86731	1.55848	1.83431	2.60699	2.3373	90.0742	82.5938	97.9896	91.8538	88.3549	7.65747	9.04223	8.08318	8.5545	8.62075	46.3385	51.2284	65.3797	51.2164	59.7073	34.3265	50.796	38.8014	35.7211	48.1684	49.3033	43.2249	43.2472	57.7217	48.2272	35.8339	41.4949	38.9446	34.7597	42.8979
1147	C16 H30 N2 O5	330.216	8.518	1147	2.72624	2.83459	2.61081	1.72403	2.33738	1.20823	1.15339	1.5785	1.58112	1.28866	24.315	35.3669	58.8086	37.9425	43.0939	6.49104	7.36534	6.2966	6.9078	8.60958	27.8116	26.347	35.5358	28.1334	35.9281	21.8764	34.2347	27.0911	48.4141	31.708	57.2404	21.0743	28.8137	39.3854	33.1138	28.284	22.8579	36.6627	24.6817	32.5313
1148	C19 H38 O4	330.276	8.146	1148	48.9124	55.4413	49.3505	89.1789	111.84	60.9461	47.8306	59.4677	26.4613	22.4086	97.9131	71.7307	53.845	46.7927	46.9155	113.77	97.6239	81.8106	46.0833	27.2527	2.95675	1.57178	1.34204	1.10981	4.9678	17.5057	25.127	23.5407	21.9568	11.1198	25.6937	19.5173	20.3616	9.06337	13.2739	21.2514	20.0259	19.7765	21.2188	19.2452
1149	C15 H34 N6 O2	330.276	7.821	1149	41.9399	48.7244	44.7727	18.9559	21.5316	13.0962	9.89077	11.0208	25.3488	21.2185	45.5339	37.1461	40.7774	44.8769	53.0441	220.229	220.971	227.051	223.257	222.503	84.9626	100.784	110.804	94.1329	100.418	83.2917	86.8241	87.9385	89.1791	93.1484	89.1968	78.7935	78.1557	111.107	92.0526	82.9436	81.3932	77.8568	83.8066	86.8348
1150	C19 H38 O4	330.276	8.669	1150	99.5806	114.968	105.428	16.2355	17.9029	11.4918	7.91524	10.6356	59.4577	47.8353	66.0384	55.724	49.8312	57.2124	69.2352	257.022	248.705	266.347	243.968	239.917	111.171	115.642	101.704	71.9085	88.6053	64.7799	74.1416	80.3828	80.5922	87.6587	78.0003	82.3236	81.1704	99.755	86.9883	86.7414	88.6647	75.6688	82.4828	82.0965
1153	C19 H38 O4	330.276	7.584	1153	12.3406	14.261	13.8347	11.1799	12.0732	7.34791	5.95568	6.31148	7.32551	6.59318	113.882	87.0186	103.798	106.8	113.606	26.4659	26.2348	29.7285	28.529	27.6847	43.5254	59.7645	70.1409	55.705	61.7503	55.9055	62.042	59.5874	59.9538	58.7083	65.4786	48.7853	54.7755	66.7716	58.7781	54.6192	49.9799	47.0751	53.1352	56.8283
1154	C19 H38 O4	330.276	8.278	1154	31.6572	36.0525	34.5506	66.5807	76.8517	45.1378	36.6319	42.7137	19.0194	17.5411	341.528	265.13	288.725	147.565	348.146	59.8267	55.2706	92.3868	124.505	169.115	195.256	245.657	281.11	240.993	250.382	96.7773	159.829	64.8933	58.0576	176.995	102.867	79.0831	76.4655	283.241	165.115	132.73	91.7031	48.4288	51.5938	113.413
1155	C19 H38 O4	330.276	8.466	1155	10.0879	12.2374	12.3705	5.34725	6.88276	3.8813	2.98378	3.49645	6.1298	5.04138	129.944	104.566	113.452	124.868	122.121	24.3329	26.0621	26.4034	26.738	25.9338	52.5754	75.761	88.4363	55.2018	339.277	281.722	364.526	335.388	385.575	219.829	371.166	314.519	307.966	342.146	252.435	323.166	308.231	298.952	312.789	315.601
1156	C18 H23 N O P2	331.125	1.204	1156	14.223	18.6373	14.7805	9.55237	11.1091	7.28191	5.39352	5.97284	7.797	6.97755	0.567511	0.401387	0.479883	0.474786	0.475736	1.23133	1.3881	1.54075	1.55732	1.27391	0.370693	0.540592	0.605506	0.480678	0.45441	0.286676	0.471193	0.463889	0.387483	0.451236	0.459434	0.422128	0.376701	0.649696	0.458594	0.564843	0.492206	0.388675	0.528675	0.457245
1157	C18 H23 N O P2	331.125	0.925	1157	58.6627	69.7837	64.5493	30.977	35.4001	21.7351	17.3289	20.2527	32.345	30.5298	2.2158	1.99696	1.33869	2.56783	2.11476	4.91753	5.09912	6.44761	5.38164	4.43186	1.785	2.11049	2.24247	2.00236	1.70878	1.75498	1.88746	1.85	1.85405	1.91062	1.81442	2.04183	1.56162	1.95441	1.89132	2.18863	1.88587	1.67154	1.81777	1.86318
1158	C12 H17 Cl N4 O S2	332.052	3.41	1158	39.3891	26.768	48.7482	14.563	15.9946	8.34552	7.91701	8.33769	18.9325	19.4434	17.2211	15.2192	15.7218	16.289	17.2488	1.17071	1.25113	0.990695	1.09025	0.998367	5.66559	6.39207	6.49481	6.0385	6.35082	4.57665	6.10934	5.15677	7.25051	6.0039	6.74314	6.7174	3.56841	6.42562	5.96382	6.81716	4.45244	3.85178	3.78142	5.52988
1159	C13 H4 N10 O2	332.052	3.713	1159	62.7592	70.2845	56.4682	42.8086	48.292	27.1236	21.6729	23.9893	28.9841	35.062	3.89824	8.54668	6.61716	7.43252	4.05995	3.78018	4.00692	4.05975	3.97039	3.93135	5.08842	4.82062	4.52379	4.36087	4.94847	4.21719	6.70696	5.24957	5.15086	5.00742	5.7733	5.34808	5.398	5.14581	5.12424	6.9535	4.73314	8.31225	5.10877	5.58779
1160	C13 H4 N10 O2	332.052	3.849	1160	96.8883	84.4413	120.275	37.0213	49.5675	27.3146	21.393	23.9314	55.808	32.0671	13.1198	14.1875	11.2007	14.6948	14.8841	7.33827	4.68192	7.72785	6.17443	6.20157	8.02739	7.24511	6.60849	10.3855	11.2985	6.68414	10.2049	8.97517	8.79658	8.69175	12.0009	7.63724	10.9939	11.4379	9.21339	8.76612	6.25128	7.77696	6.55607	8.85616
1161	C13 H4 N10 O2	332.052	3.554	1161	21.0072	21.0127	29.441	7.75289	9.16943	4.11194	2.99954	4.12676	11.0504	8.51352	1.63445	1.68552	1.50034	1.49128	1.94156	0.447173	0.410744	0.509181	0.441084	0.400815	0.375911	2.21399	1.19441	1.11792	2.30812	1.85247	2.89109	3.17822	0.581317	1.74594	3.07576	2.77704	2.63514	1.15839	1.93612	1.26408	2.34718	1.84757	2.47527	2.12611
1162	C13 H22 N2 O2 P2 S	332.088	3.457	1162	19.8011	39.5535	36.8893	17.8508	31.1446	20.3918	9.30227	13.4378	21.4691	22.8459	0.587406	0.484989	0.418118	0.384377	0.402261	0.135405	0.13702	0.139231	0.134093	0.127102	0.200478	0.272878	0.24808	0.284912	0.242087	0.290379	0.329905	0.39578	0.356255	0.291195	0.337313	0.549823	0.318593	0.27066	0.313453	0.793325	0.302302	0.369517	0.310284	0.373485
1163	C11 H17 N4 O6 P	332.088	4.709	1163	4.8643	5.3952	5.53906	3.6422	3.95567	2.38023	1.70399	2.31312	3.2089	2.46089	12.3863	12.4036	11.034	12.4878	12.8945	5.49574	5.42712	5.38533	5.36122	5.3932	6.81227	7.31594	8.40406	7.085	7.85363	7.77601	9.06927	8.97919	8.55197	7.98304	9.24461	8.85314	9.24958	8.19015	8.24056	9.88861	9.17737	8.54497	8.63509	8.74168
1164	C21 H18 P2	332.088	4.027	1164	13.3627	14.8104	19.6398	21.2629	23.4514	12.7795	11.3022	12.5649	9.35868	6.51481	2.86678	1.51471	1.8583	2.44901	1.82419	2.55134	2.90063	3.0077	2.55394	3.06497	1.28773	2.00859	2.36969	1.66698	1.77294	1.46103	1.56398	2.31573	1.93352	1.82002	2.01684	2.17162	1.89448	1.83007	1.86523	1.5284	1.84494	1.66666	1.75633	1.83349
1165	C11 H16 N4 O8	332.097	3.651	1165	3.69278	4.28586	3.90295	174.9	183.523	105.783	88.6806	104.055	2.38877	1.80255	3.48713	3.1308	3.10426	3.34761	3.35297	3.28144	3.27481	3.28627	3.27367	3.12684	2.8006	3.00358	3.37652	2.92565	2.96917	3.06552	3.24085	3.18005	3.27487	3.09298	3.2564	3.36086	3.30156	3.16814	3.14405	3.45646	3.29024	3.13463	3.21026	3.22692
1167	C18 H25 N2 O2 P	332.165	7.119	1167	3.10279	3.4164	3.11103	3.30284	3.50013	2.50933	1.76235	2.16121	1.73512	1.57541	6.82023	5.98009	7.0017	6.40348	7.22615	17.4221	15.8516	16.591	16.1805	15.9091	9.27756	10.3985	12.2109	9.82343	10.5304	7.31333	11.0934	12.4152	9.63857	10.3002	11.4503	11.909	10.9424	10.9761	10.5914	11.8122	11.6337	10.3968	12.7548	10.9448
1168	C15 H28 N2 O6	332.195	6.178	1168	6.31087	7.07079	5.88913	2.8679	3.21789	1.89836	1.36761	1.70393	3.67001	3.20156	7.58494	6.91855	7.10877	7.31851	7.65888	22.1109	23.2689	27.2246	23.9266	21.235	9.7852	11.6183	22.9847	19.9693	11.1743	10.6543	9.34031	7.759	9.51431	12.5333	8.46616	10.5625	12.5548	20.5238	12.6743	10.4894	9.66402	8.74212	9.05043	10.8949
1169	C16 H24 N6 O2	332.195	6.274	1169	25.4104	32.2968	29.281	9.31083	11.5293	7.61818	5.08023	6.44747	14.6598	12.0701	31.5394	28.194	29.2114	30.4865	30.4928	50.8221	46.7906	53.2081	48.8048	44.1476	34.3626	41.9682	47.7007	40.8584	43.1251	29.2532	31.8	31.1877	31.0879	36.816	30.4139	36.3755	33.361	46.4934	36.7717	39.1485	36.2777	35.9701	33.9915	34.9249
1170	C16 H32 N2 O5	332.231	9.851	1170	0.755141	0.76916	0.516139	1.01379	1.52109	0.898319	0.773695	0.754003	0.221733	0.207353	17.4872	52.8597	32.2916	33.4144	15.3658	4.2395	5.74224	4.82218	4.74286	6.4636	13.2382	20.6878	19.5067	15.4227	23.2225	13.8508	17.4463	22.5655	19.9583	18.4332	16.4742	19.6109	17.2907	17.9374	18.2604	19.1415	19.8265	16.4388	16.6719	18.1362
1171	C14 H32 N6 O3	332.255	4.793	1171	6.9551	8.09088	7.77599	2.51118	2.99271	1.84069	1.53553	1.7716	4.32381	3.50184	6.9953	6.60784	6.74578	7.42686	7.40209	55.2707	51.9894	55.1257	52.8231	50.49	21.312	28.4222	29.675	24.9372	27.818	27.8483	33.6552	31.8282	30.8268	28.4803	32.8126	30.0193	29.6483	30.6486	29.138	31.0059	30.1256	28.9821	30.2875	30.379
1172	C15 H16 Cl N5 S	333.081	3.439	1172	36.7453	13.5544	12.5332	29.4339	58.7649	27.6784	29.9711	11.3888	6.52882	18.9752	0.301588	0.279642	0.311877	0.291772	0.305348	0.105313	0.09821	0.102067	0.101788	0.09648	0.144291	0.211191	0.188313	0.168226	0.245843	0.192661	0.230693	0.288523	0.249912	0.213295	0.256048	0.243939	0.241838	0.205452	0.220016	0.255912	0.229471	0.212345	0.23553	0.233974
1173	C12 H11 N7 O5	333.081	3.397	1173	42.4878	33.6611	50.7869	29.4339	66.2396	27.6784	34.5015	28.1379	19.5517	21.1998	0.213001	0.206909	0.225582	0.201414	0.251911	0.069505	0.070192	0.085451	0.066368	0.088898	0.097019	0.119124	0.133428	0.121239	0.113046	0.107808	0.155112	0.185286	0.231772	0.140426	0.154295	0.143922	0.132848	0.130381	0.140408	0.110298	0.152097	0.160975	0.132359	0.148428
1174	C10 H16 N5 O6 P	333.084	4.063	1174	0.319107	0.384103	0.339256	14.4896	17.8987	8.74621	8.10454	8.23929	0.195969	0.157427	0.918957	0.737531	0.90625	1.0532	1.22927	0.861098	0.939556	0.373578	0.552733	0.307455	0.11012	0.409575	0.331485	0.138535	0.160077	0.411124	0.477116	0.482886	0.454181	0.330567	0.525943	0.758126	0.709093	0.381736	0.405755	0.995208	1.07133	0.738687	0.890018	0.616555
1175	C14 H32 N5 O2 P	333.229	7.303	1175	1.004	1.10459	0.745997	0.575697	0.532834	0.334267	0.35903	0.440481	0.582871	0.435135	11.087	10.987	9.81457	10.7363	11.1698	16.9187	12.6985	23.6328	23.9531	21.5681	11.9239	13.9175	14.6286	13.2652	13.8082	7.91985	9.0724	9.45818	8.84284	11.4263	9.90669	8.41986	8.02173	14.5417	11.0824	8.6382	8.23089	8.36854	8.31898	9.44633
1176	C15 H36 N5 O P	333.265	11.062	1176	0.302796	0.320415	0.307608	1.69078	1.51718	1.23819	0.639758	0.761027	0.180472	0.108525	53.5576	39.9044	50.475	51.4084	52.0887	3.52021	3.67472	3.76236	3.39039	3.50359	25.2477	30.9984	37.7144	28.7398	32.7279	39.0419	46.5457	41.8558	42.3245	36.1329	43.7318	37.8247	37.9095	33.0887	36.706	38.5466	31.8549	33.4212	36.5959	38.2557
1177	C16 H40 N5 P	333.302	10.731	1177	6.39246	8.17071	11.5247	9.7746	8.75611	9.1882	8.37034	3.73816	4.76817	2.12403	5.91699	13.2951	3.32731	11.6993	11.9072	5.80243	8.47428	5.79313	13.2454	3.86218	3.84322	3.60699	11.2859	5.75477	4.65243	7.33805	9.06624	8.62999	11.0936	7.25236	4.74576	11.1485	8.20872	9.91981	7.61046	6.82363	15.3215	8.0955	6.46292	8.69407
1178	C14 H15 N4 O2 P S	334.065	3.662	1178	10.0423	11.6552	10.6138	10.6824	12.0656	7.10677	5.75866	6.90438	6.49613	4.90193	9.48305	8.51402	8.44185	9.10361	9.11819	8.92368	8.90566	8.93683	8.90254	8.50327	7.61605	8.16807	9.18224	7.95613	8.07447	8.33651	8.81328	8.64795	8.9058	8.41117	8.85557	9.13966	10.7938	8.61557	8.67974	9.73908	9.24301	8.75367	10.6153	9.11072
1179	C11 H14 N2 O10	334.065	0.882	1179	5.58152	9.13629	11.4551	9.57708	9.22572	5.95902	4.73908	4.64538	5.05595	4.04352	15.1226	13.7525	20.1481	16.4665	18.5179	6.08938	10.5617	8.07932	7.20559	8.42754	4.45809	6.53048	6.22969	5.37546	5.81354	5.48622	8.20606	5.69961	5.5702	5.92993	6.96253	7.44935	6.23676	6.92948	6.20553	8.44051	6.50586	6.96436	6.82839	6.67248
1180	C13 H6 N10 O2	334.068	3.886	1180	9.1843	10.3576	7.60007	1.86515	4.53072	1.20614	1.03862	0.683539	4.46163	3.89482	2.17912	1.86047	2.62312	2.46254	2.83961	1.54006	1.16136	1.42432	1.3624	1.75724	1.42302	1.54258	1.90864	1.2534	1.88773	1.13755	0.950737	1.02527	0.864448	1.3326	1.41778	1.91694	1.52974	1.35191	1.39588	2.70484	2.06272	0.971885	1.3975	1.43284
1181	C9 H14 N6 O8	334.086	0.867	1181	332.836	349.897	251.198	271.165	276.905	136.073	108.878	205.297	189.055	153.331	334.884	326.046	210.122	228.082	310.591	441.456	358.725	405.989	357.233	316.925	442.099	337.557	406.861	391	377.908	274.63	353.117	425.047	405.442	379.296	391.506	269.447	347.805	376.377	369.864	290.231	422.552	411.321	347.161	361.7
1182	C11 H28 Cl N2 O5 P	334.143	9.409	1182	4.53285	4.65957	4.87976	21.0559	21.2937	13.9743	10.3574	12.2506	2.8385	2.16898	41.3627	25.9522	25.8949	27.0662	40.4002	71.9038	69.12	72.5462	68.0426	46.7222	45.6416	34.2186	33.3715	47.0309	32.4014	40.5551	41.6644	43.5132	41.9127	40.0344	42.4039	39.4889	39.7937	35.1857	39.8011	41.8238	38.5037	36.9596	41.0946	40.1953
1183	C14 H26 N2 O7	334.174	5.711	1183	1.29101	1.3292	1.25038	2.08139	2.29922	1.42049	1.2444	1.49116	0.628274	0.547117	12.6519	11.5704	12.4663	12.6091	12.6481	47.2918	46.5879	50.415	48.4194	44.2077	17.6377	21.4431	23.4842	19.6063	20.9997	17.1977	19.5966	19.3788	18.637	19.7757	19.9395	18.2852	18.3314	24.4149	19.9091	18.4402	18.3145	18.204	18.3584	19.1988
1184	C15 H30 N2 O6	334.211	6.643	1184	13.6712	16.0112	14.3818	3.93943	5.38882	2.87929	2.17436	2.50425	8.4235	7.46276	8.38275	8.30423	7.64789	9.91618	10.1346	15.0942	14.0516	14.5521	14.3664	14.2985	13.2753	20.7053	23.0236	13.6633	23.3049	5.79068	12.3845	7.35698	13.2498	14.7505	9.01557	14.4441	14.8043	21.0326	14.7715	14.1001	13.2933	10.8019	12.5724	12.7406
1185	C15 H30 N2 O6	334.211	6.109	1185	0.181735	0.979538	0.98237	0.361916	0.323739	0.303873	0.320006	0.531309	0.506224	0.438023	1.77337	0.93742	0.541637	2.19563	0.430402	15.6403	14.7738	17.2212	15.3366	14.3552	5.57032	6.6497	7.33366	5.55231	6.67262	4.90738	5.05317	4.96205	4.99776	5.74433	4.9985	5.77919	5.32954	6.70926	5.73284	5.74968	5.18421	5.42173	5.07413	5.40312
1186	C15 H30 N2 O6	334.211	6.766	1186	11.7691	13.7523	12.3613	2.98608	3.21642	2.06364	1.61251	1.80769	7.13911	5.80374	11.2041	9.93173	10.1525	11.4937	11.4637	9.61538	8.71672	9.14286	9.10875	9.70488	10.7598	12.1853	12.9769	10.847	12.9226	6.83039	8.43638	7.63844	8.17715	10.086	8.04811	9.09918	8.13146	12.485	9.90169	8.53753	7.94857	7.64605	8.12987	8.6497
1187	C15 H35 N4 O2 P	334.249	11.168	1187	4.0578	7.88606	6.36884	12.246	14.8212	11.9163	5.3402	8.15826	3.71987	3.57919	0.712113	0.596384	0.735276	0.750959	3.07054	23.838	38.8392	23.3559	28.2598	30.0754	6.50568	8.50209	7.60331	5.91482	6.99025	3.64045	4.91346	4.29526	7.84668	6.24578	9.92534	7.72917	4.77471	8.52906	6.67258	9.93085	5.8385	3.89609	5.9212	6.43994
1188	C15 H35 N4 O2 P	334.249	6.762	1188	0.906122	1.06906	0.133097	4.57488	5.29946	3.29641	2.56631	2.47769	0.634655	0.502137	11.6455	7.82655	8.52375	9.11713	11.3572	24.1357	18.8021	24.1812	23.014	21.4504	8.76457	15.1201	15.029	11.9751	13.2266	12.4303	16.8676	15.0927	17.3031	13.9788	15.5977	15.6806	12.5898	13.4605	14.0797	18.4732	14.4321	13.0534	14.0347	14.791
1190	C21 H34 O3	334.249	6.501	1190	4.36362	5.86562	5.08845	18.7708	20.5721	13.009	9.37852	11.4691	3.09514	2.32721	193.243	157.916	169.589	185.82	188.343	46.7856	53.4244	50.981	49.7039	47.1472	102.898	125.951	139.638	113.785	125.348	3.89581	10.6604	4.96846	2.35997	69.9451	6.60164	2.20627	1.66253	125.589	59.6793	3.5972	4.62147	1.61445	1.4006	21.343
1191	C15 H35 N4 O2 P	334.249	13.547	1191	15.3772	20.5197	16.0765	67.1578	87.1008	54.0243	26.7601	27.6216	9.53965	7.75889	1.47463	0.192621	0.727164	0.458657	1.20336	45.8428	44.1667	36.0332	31.1885	35.3842	10.3356	10.2883	9.53934	7.9468	7.98103	5.61258	12.3773	12.1868	15.7411	10.2232	9.47178	16.7034	15.7458	12.993	11.2247	15.8717	14.8018	12.3747	14.3381	12.8333
1192	C21 H34 O3	334.249	6.683	1192	9.80747	11.8193	11.0682	39.3722	44.0357	26.9126	19.8667	23.3986	5.77862	4.91212	315.125	237.988	279.539	281.065	300.638	12.1341	13.6158	13.0338	15.2045	12.8546	94.6766	118.601	138.058	112.053	122.034	121.831	164.952	148.711	141.929	129.205	175.148	118.854	115.357	127.809	130.659	126.106	109.934	106.308	119.08	131.135
1193	C21 H34 O3	334.25	12.653	1193	10.7328	13.8333	10.999	41.6893	40.1287	27.4916	16.8306	16.2294	6.80646	5.62771	3.4475	1.01938	1.79035	1.01489	2.62802	17.5311	14.2622	15.9375	13.6577	15.4293	7.94467	8.23112	8.58278	5.75932	6.91246	6.40977	9.36421	8.95233	11.1369	8.14373	8.18243	10.5758	9.43463	8.6776	8.45055	10.7838	8.33327	6.84677	10.0006	8.94946
1194	C11 H17 N3 O9	335.097	3.558	1194	45.656	53.3344	51.4505	41.0101	44.5139	26.277	22.8491	26.2122	30.6666	23.2984	2.94739	2.55944	2.79443	3.07236	2.85241	2.54391	2.34477	2.6595	2.59896	2.34812	1.55026	2.04274	2.10086	1.86207	1.78584	1.79581	1.8476	1.82361	1.82539	1.84824	1.84215	1.71778	1.62085	2.06273	1.83757	1.83843	1.53483	1.86029	1.62308	1.79131
1195	C22 H41 N O	335.317	11.618	1195	58.0577	85.4017	130.222	104.442	99.3159	92.803	85.3779	39.1945	53.2067	24.0738	64.4711	144.574	36.3644	127.365	124.661	60.5701	87.7431	65.5664	135.582	39.7738	40.8961	39.928	116.043	64.6471	52.8343	76.9059	27.4398	93.9168	112.033	69.4049	40.7786	119.408	83.3242	103.113	74.3338	69.4888	166.983	84.0252	68.1355	84.9493
1196	C16 H42 N5 P	335.317	9.175	1196	53.8757	66.5355	72.4083	7.52656	8.39319	5.38627	5.82331	4.21579	33.9698	25.8413	6.9865	6.47599	5.49211	6.80856	7.81196	7.77124	7.28065	4.7681	8.22791	3.83251	4.912	5.60977	7.49953	4.32561	4.16773	4.35736	4.60024	5.73257	5.57887	5.19819	3.24529	6.87592	4.37978	6.41465	5.20696	3.99545	7.53055	6.61115	7.99944	5.55189
1197	C8 H2 O3 P2 S4	335.835	0.842	1197	7.93036	9.62178	11.3742	9.62932	10.6826	6.80873	5.81324	5.43123	5.52991	4.23719	10.831	9.59037	10.6283	11.6508	10.4228	6.97417	8.63506	7.88236	8.96478	9.02183	7.7832	10.5404	10.8062	9.27622	10.3998	8.85886	13.6362	11.463	12.1313	10.5439	13.199	16.7073	13.1943	10.8772	11.3869	19.1942	14.1881	12.8608	13.8102	13.0037
1198	C12 H12 N6 O6	336.081	3.839	1198	42.4703	44.1574	44.2766	6.05687	5.92821	3.37126	2.66735	3.36837	26.5244	21.9623	3.19653	3.14879	3.24483	3.54126	3.35847	6.88323	6.53022	8.02104	6.94441	6.03256	3.05615	3.28059	3.37078	2.95146	3.21033	1.69297	2.85088	2.69523	2.38772	2.8329	3.11717	2.25377	2.47648	3.33403	2.82218	2.9855	2.6017	2.51439	2.1421	2.62193
1199	C8 H20 N2 O12	336.102	0.88	1199	72.2059	74.2488	46.5925	41.7603	48.8704	22.3792	16.6364	34.3996	41.0579	31.4097	10.8645	10.4964	8.1977	9.4083	10.2973	32.1797	26.7073	32.1572	28.5213	24.9593	15.6022	11.0061	12.6943	10.8291	11.4433	6.83459	9.43498	12.8522	12.1892	11.4318	12.0754	7.88293	10.0596	14.3371	11.3338	11.5631	11.949	12.9026	9.63135	11.0341
1200	C21 H21 Cl N2	336.138	9.408	1200	1.12639	1.04453	1.22172	5.75555	6.11598	4.17229	2.87732	3.41931	0.710978	0.564482	11.9418	10.6584	11.1915	11.3652	12.4942	21.2282	20.4075	21.5752	20.4506	18.1834	13.0291	14.2446	15.2179	14.2557	13.8621	14.7089	16.8836	17.7411	16.9032	15.2051	16.0255	16.4375	14.3082	13.2546	15.1484	16.9391	14.1525	13.8881	16.3677	15.5688
1201	C13 H24 N2 O8	336.152	0.935	1201	4014.71	4217.53	4219.66	1405.35	1406.85	845.294	667.921	825.559	2786.16	1939.52	560.361	507.412	510.396	548.017	538.21	339.903	342.998	363.652	338.782	308.029	282.009	339.714	384.931	332.576	356.855	339.838	387.225	366.691	373.487	351.481	384.593	265.478	264.316	373.396	343.042	307.708	294.497	261.116	281.198	328.148
1202	C13 H24 N2 O8	336.152	1.203	1202	859.261	983.532	953.462	393.853	380.615	249.492	183.091	216.362	643.096	440.817	197.163	149.265	166.464	190.688	186.028	121.44	118.101	130.296	124.221	115.431	83.5782	124.605	134.044	102.068	127.786	129.115	138.381	132.589	134.906	123.008	132.73	102.156	92.6001	139.046	121.186	111.417	105.799	89.9834	99.4025	118.023
1203	C19 H20 N4 O2	336.159	10.154	1203	6.23901	6.01418	5.84085	13.4125	14.6563	9.27121	6.89546	8.37255	3.63605	2.42275	22.5087	30.7337	28.3855	22.1071	24.0962	38.4115	37.3023	38.2269	40.1407	37.1416	26.9518	28.651	30.5848	27.3696	28.9356	24.7511	31.1429	28.5862	32.2735	28.8052	30.4357	29.517	28.7741	29.5851	29.026	31.3863	29.6776	28.5215	33.958	29.7457
1204	C13 H21 N8 O P	336.159	10.14	1204	5.12115	4.58556	4.5748	10.1034	10.8339	6.56077	5.08789	6.28052	2.5723	1.85843	22.5087	30.7337	28.3855	22.1071	24.0962	38.4115	37.3023	38.2269	40.1407	37.1416	26.9518	28.651	30.5848	27.3696	28.9356	24.7511	31.1429	28.5862	32.2735	28.8052	30.4357	29.517	28.7741	29.5851	29.026	30.783	29.6776	28.5215	29.1726	29.3608
1205	C15 H37 N4 O2 P	336.265	7.627	1205	0.318254	0.432161	0.468476	0.707761	0.899996	0.446297	0.385985	0.610309	0.238058	0.182959	1.37019	1.44612	1.19144	1.13396	1.03648	9.65663	9.73479	5.59322	4.28406	2.75658	0.951362	1.28585	1.41362	1.05392	1.54043	3.31379	4.59527	3.22021	3.18672	2.28457	3.97005	2.53571	2.67002	2.10395	2.43753	2.68349	1.97695	1.89709	2.9454	2.84434
1206	C21 H36 O3	336.265	7.316	1206	1.5101	1.63488	1.87894	13.9953	15.6249	11.4632	7.131	7.45173	1.23078	0.87138	40.0947	27.8882	30.218	33.9531	37.4417	76.6398	78.8989	75.342	70.2494	69.7776	28.0754	45.0131	50.3105	32.7283	38.333	35.5636	55.1063	44.7985	54.3672	42.6995	51.236	51.3139	44.8627	37.0881	43.6783	58.3353	43.8736	36.9062	45.285	46.0796
1207	C21 H36 O3	336.265	8.005	1207	4.70151	5.2595	5.16278	23.5887	27.5025	16.5466	12.8875	14.5059	2.76833	2.38128	222.251	179.966	201.634	209.51	212.791	25.5833	26.345	24.8392	26.0953	24.9897	79.8229	112.225	127.471	101.748	115.314	94.0645	134.607	116.084	129.003	112.26	136.026	118.021	110.726	122.536	114.993	123.963	112.537	99.6461	109.556	116.716
1208	C21 H36 O3	336.265	7.087	1208	5.98729	6.85108	6.54002	17.3208	16.024	9.63002	8.90916	11.0956	3.9788	2.90772	247.011	199.005	213.447	217.528	238.786	61.8247	65.5435	62.8396	65.4778	59.7676	120.021	162.97	202.302	152.932	27.906	1.41378	1.85584	0.777005	1.11907	74.5885	1.16747	0.892058	0.708607	14.5874	54.5172	2.09248	1.40044	0.575451	0.783204	11.177
1209	C21 H36 O3	336.265	7.166	1209	2.84901	2.906	3.30369	12.9498	13.7438	8.79988	6.52852	7.70875	1.90651	1.279	109.562	85.9537	82.8801	101.305	107.513	5.94759	5.94962	6.37053	6.33565	6.26041	120.021	162.97	202.302	152.932	215.887	215.093	263.006	243.841	253.72	203.308	268.653	219.072	207.098	223.659	210.826	235.401	213.945	189.209	205.699	225.181
[truncated: 1,587 more rows]
